# Supplementary material for: 2,9-Dichloro-1,10-phenanthroline
Source: Acta Crystallogr Sect E Struct Rep Online. 2009 Mar 31;65(Pt 4):o922. doi: 10.1107/S1600536809011180 (PMC2969030; doi:10.1107/S1600536809011180)
Supplement: Supplementary file 1 [file e-65-0o922-sup1.cif]

##############################################################################
###                                                                        ###
###        Electronic paper (Acta Crystallographica Section E)             ###
###                                                                        ###
##############################################################################
#                                                                            #
# This CIF contains the data in a paper accepted for publication in Acta     #
# Crystallographica Section E. It conforms to the requirements of Notes      #
# for Authors for Section E, and has been peer reviewed under the auspices   #
# of the IUCr Commission on Journals.                                        #
#                                                                            #
# Full details of the Crystallographic Information File format               #
# are given in the paper "The Crystallographic Information File (CIF):       #
# a New Standard Archive File for Crystallography" by S. R. Hall, F. H.      #
# Allen and I. D. Brown [Acta Cryst. (1991), A47, 655-685].                  #
#                                                                            #
# The current version of the core CIF dictionary is obtainable from          #
# ftp://ftp.iucr.org/pub/cif_core.dic. The current version number is 2.4.    #
#                                                                            #
# Software is freely available for graphical display of the structure(s) in  #
# this CIF.  For information consult the CIF home page http://www.iucr.org/  #
# cif/home.html                                                              #
#                                                                            #
# This file may be used for bona fide research purposes within the           #
# scientific community so long as proper attribution is given to the journal # 
# article from which it was obtained.                                        #
#                                                                            #
##############################################################################
                                             
data_global
_audit_creation_method     SHELXL-97
_journal_date_recd_electronic     2009-03-25
_journal_date_accepted     2009-03-26
_journal_name_full     'Acta Crystallographica, Section E'
_journal_year     2009
_journal_volume     65
_journal_issue      4
_journal_page_first     o922
_journal_page_last     o922
_journal_paper_category     QO
_journal_coeditor_code     TK2404
_publ_contact_author
;
     Dr. Seik Weng Ng
     Department of Chemistry
     University of Malaya
     50603 Kuala Lumpur
     Malaysia
;
_publ_contact_author_email     seikweng@um.edu.my
_publ_contact_author_fax     '03 7967 4193'
_publ_contact_author_phone     '03 7967 6778'
_publ_section_title
;
2,9-Dichloro-1,10-phenanthroline
;
loop_
    _publ_author_name
    _publ_author_address
    'Nadeem, Said'
;
HEJ Research Institute of Chemistry
International Center for Chemical and Biological Sciences
University of Karachi
Karachi 75270
Pakistan
;
    'Shah, Muhammad Raza'
;
HEJ Research Institute of Chemistry
International Center for Chemical and Biological Sciences
University of Karachi
Karachi 75270
Pakistan
;
    'Ng, Seik Weng'
;
Department of Chemistry
University of Malaya
50603 Kuala Lumpur
Malaysia
;
_publ_section_synopsis     .
data_I
_audit_creation_method     SHELXL-97
_chemical_name_systematic
;
2,9-Dichloro-1,10-phenanthroline
;
_chemical_name_common     ?
_chemical_formula_moiety     'C12 H6 Cl2 N2'
_chemical_formula_sum     'C12 H6 Cl2 N2'
_chemical_formula_iupac     'C12 H6 Cl2 N2'
_chemical_formula_weight     249.09
_chemical_melting_point     ?
_symmetry_cell_setting     Orthorhombic
_symmetry_space_group_name_H-M     'P n a 21'
_symmetry_space_group_name_Hall     'P 2c -2n'
loop_
    _symmetry_equiv_pos_as_xyz
    'x, y, z'
    '-x, -y, z+1/2'
    'x+1/2, -y+1/2, z'
    '-x+1/2, y+1/2, z+1/2'
_cell_length_a     19.4035(3)
_cell_length_b     4.43300(10)
_cell_length_c     11.7695(2)
_cell_angle_alpha     90
_cell_angle_beta     90
_cell_angle_gamma     90
_cell_volume     1012.36(3)
_cell_formula_units_Z     4
_cell_measurement_reflns_used     5870
_cell_measurement_theta_min     2.7
_cell_measurement_theta_max     28.3
_cell_measurement_temperature     100(2)
_exptl_crystal_description     Plate
_exptl_crystal_colour     Colourless
_exptl_crystal_size_max     0.36
_exptl_crystal_size_mid     0.18
_exptl_crystal_size_min     0.02
_exptl_crystal_density_diffrn     1.634
_exptl_crystal_density_meas     ?
_exptl_crystal_density_method     'not measured'
_exptl_crystal_F_000     504
_exptl_absorpt_coefficient_mu     0.607
_exptl_absorpt_correction_type     Multi-scan
_exptl_absorpt_process_details     '(SADABS; Sheldrick, 1996)'
_exptl_absorpt_correction_T_min     0.811
_exptl_absorpt_correction_T_max     0.988
_diffrn_ambient_temperature     100(2)
_diffrn_radiation_type     MoK\a
_diffrn_radiation_wavelength     0.71073
_diffrn_radiation_source     'fine-focus sealed tube'
_diffrn_radiation_monochromator     graphite
_diffrn_measurement_device_type     'Bruker SMART APEX'
_diffrn_measurement_method     \w
_diffrn_detector_area_resol_mean     ?
_diffrn_reflns_number     8646
_diffrn_reflns_av_R_equivalents     0.022
_diffrn_reflns_av_sigmaI/netI     0.020
_diffrn_reflns_theta_min     2.1
_diffrn_reflns_theta_max     27.5
_diffrn_reflns_theta_full     27.5
_diffrn_measured_fraction_theta_max     1.000
_diffrn_measured_fraction_theta_full     1.000
_diffrn_reflns_limit_h_min     -25
_diffrn_reflns_limit_h_max     25
_diffrn_reflns_limit_k_min     -5
_diffrn_reflns_limit_k_max     5
_diffrn_reflns_limit_l_min     -15
_diffrn_reflns_limit_l_max     15
_diffrn_standards_number     0
_diffrn_standards_interval_count     0
_diffrn_standards_interval_time     0
_diffrn_standards_decay_%     0
_reflns_number_total     2315
_reflns_number_gt     2248
_reflns_threshold_expression     I>2\s(I)
_refine_ls_structure_factor_coef     Fsqd
_refine_ls_matrix_type     full
_refine_ls_R_factor_all     0.023
_refine_ls_R_factor_gt     0.022
_refine_ls_wR_factor_gt     0.060
_refine_ls_wR_factor_ref     0.061
_refine_ls_goodness_of_fit_ref     1.02
_refine_ls_restrained_S_all     1.02
_refine_ls_number_reflns     2315
_refine_ls_number_parameters     145
_refine_ls_number_restraints     1
_refine_ls_hydrogen_treatment     constr
_refine_ls_weighting_scheme     calc
_refine_ls_weighting_details
          'calc w=1/[\s^2^(Fo^2^)+(0.0436P)^2^+0.147P] where P=(Fo^2^+2Fc^2^)/3'
_atom_sites_solution_hydrogens     geom
_atom_sites_solution_primary     direct
_atom_sites_solution_secondary     difmap
_refine_ls_shift/su_max     0.001
_refine_ls_shift/su_mean     0.001
_refine_diff_density_max     0.27
_refine_diff_density_min     -0.16
_refine_ls_extinction_method     none
_refine_ls_extinction_coef     ?
_refine_ls_abs_structure_details     'Flack (1983), 1097 Friedel pairs'
_refine_ls_abs_structure_Flack     -0.01(4)
loop_
    _atom_type_symbol
    _atom_type_description
    _atom_type_scat_dispersion_real
    _atom_type_scat_dispersion_imag
    _atom_type_scat_source
    'C' 'C' 0.0033 0.0016
                         'International Tables Vol C Tables 4.2.6.8 and 6.1.1.4'
    'H' 'H' 0.0000 0.0000
                         'International Tables Vol C Tables 4.2.6.8 and 6.1.1.4'
    'N' 'N' 0.0061 0.0033
                         'International Tables Vol C Tables 4.2.6.8 and 6.1.1.4'
    'Cl' 'Cl' 0.1484 0.1585
                         'International Tables Vol C Tables 4.2.6.8 and 6.1.1.4'
_computing_data_collection     'APEX2 (Bruker, 2008)'
_computing_cell_refinement     'SAINT (Bruker, 2008)'
_computing_data_reduction     'SAINT (Bruker, 2008)'
_computing_structure_solution     'SHELXS97 (Sheldrick, 2008)'
_computing_structure_refinement     'SHELXL97 (Sheldrick, 2008)'
_computing_molecular_graphics     'X-SEED (Barbour, 2001)'
_computing_publication_material     'publCIF (Westrip, 2009)'
loop_
    _atom_site_type_symbol
    _atom_site_label
    _atom_site_fract_x
    _atom_site_fract_y
    _atom_site_fract_z
    _atom_site_U_iso_or_equiv
    _atom_site_adp_type
    _atom_site_calc_flag
    _atom_site_refinement_flags
    _atom_site_occupancy
    _atom_site_disorder_assembly
    _atom_site_disorder_group
    Cl Cl1 0.027691(18) 0.55270(8) 0.25010(3) 0.01876(10) Uani d . 1 . .
    Cl Cl2 0.35805(2) 0.89704(8) 0.45699(4) 0.02052(10) Uani d . 1 . .
    N N1 0.11803(7) 0.4349(3) 0.40752(11) 0.0151(3) Uani d . 1 . .
    N N2 0.24727(7) 0.5756(3) 0.48930(11) 0.0153(3) Uani d . 1 . .
    C C1 0.05604(8) 0.3672(3) 0.37354(12) 0.0158(3) Uani d . 1 . .
    C C2 0.01038(8) 0.1645(4) 0.42492(13) 0.0183(3) Uani d . 1 . .
    H H2 -0.0341 0.1269 0.3945 0.022 Uiso calc R 1 . .
    C C3 0.03326(8) 0.0226(4) 0.52172(14) 0.0184(3) Uani d . 1 . .
    H H3 0.0046 -0.1192 0.5595 0.022 Uiso calc R 1 . .
    C C4 0.09941(8) 0.0884(3) 0.56464(14) 0.0159(3) Uani d . 1 . .
    C C5 0.14049(8) 0.2979(4) 0.50487(12) 0.0150(3) Uani d . 1 . .
    C C6 0.12494(9) -0.0487(3) 0.66693(14) 0.0178(3) Uani d . 1 . .
    H H6 0.0980 -0.1968 0.7048 0.021 Uiso calc R 1 . .
    C C7 0.18689(8) 0.0307(4) 0.70984(13) 0.0176(3) Uani d . 1 . .
    H H7 0.2025 -0.0587 0.7785 0.021 Uiso calc R 1 . .
    C C8 0.22933(8) 0.2478(3) 0.65313(13) 0.0158(3) Uani d . 1 . .
    C C9 0.20767(8) 0.3756(3) 0.54864(13) 0.0150(3) Uani d . 1 . .
    C C10 0.29315(8) 0.3417(4) 0.69870(14) 0.0189(3) Uani d . 1 . .
    H H10 0.3088 0.2647 0.7695 0.023 Uiso calc R 1 . .
    C C11 0.33217(9) 0.5458(4) 0.63927(14) 0.0195(3) Uani d . 1 . .
    H H11 0.3752 0.6152 0.6676 0.023 Uiso calc R 1 . .
    C C12 0.30611(7) 0.6483(3) 0.53484(13) 0.0164(3) Uani d . 1 . .
loop_
    _atom_site_aniso_label
    _atom_site_aniso_U_11
    _atom_site_aniso_U_22
    _atom_site_aniso_U_33
    _atom_site_aniso_U_12
    _atom_site_aniso_U_13
    _atom_site_aniso_U_23
    Cl1 0.01835(17) 0.02130(17) 0.01663(17) 0.00087(13) -0.00441(14)
                                                                    -0.00032(15)
    Cl2 0.01900(17) 0.02184(16) 0.02072(17) -0.00573(14) 0.00151(15)
                                                                    -0.00218(15)
    N1 0.0165(6) 0.0163(6) 0.0124(6) 0.0010(5) 0.0008(5) -0.0019(5)
    N2 0.0154(6) 0.0158(6) 0.0146(6) 0.0001(5) 0.0000(5) -0.0014(4)
    C1 0.0173(7) 0.0174(7) 0.0126(7) 0.0046(6) -0.0004(6) -0.0028(5)
    C2 0.0154(7) 0.0197(7) 0.0199(8) 0.0007(6) -0.0002(6) -0.0062(6)
    C3 0.0183(8) 0.0186(7) 0.0182(8) -0.0024(6) 0.0051(6) -0.0023(6)
    C4 0.0192(7) 0.0150(7) 0.0136(7) 0.0014(5) 0.0028(6) -0.0030(5)
    C5 0.0158(7) 0.0170(7) 0.0121(6) 0.0017(5) 0.0013(5) -0.0018(6)
    C6 0.0220(8) 0.0167(7) 0.0146(7) 0.0000(6) 0.0060(7) 0.0008(6)
    C7 0.0231(8) 0.0177(7) 0.0122(6) 0.0047(6) 0.0017(6) 0.0004(6)
    C8 0.0181(7) 0.0161(7) 0.0132(7) 0.0036(6) 0.0001(6) -0.0022(5)
    C9 0.0178(7) 0.0143(6) 0.0130(7) 0.0015(5) 0.0014(6) -0.0027(6)
    C10 0.0212(8) 0.0212(8) 0.0145(7) 0.0056(6) -0.0033(6) -0.0020(6)
    C11 0.0174(8) 0.0223(8) 0.0187(8) 0.0003(6) -0.0041(6) -0.0052(6)
    C12 0.0156(7) 0.0170(7) 0.0166(7) -0.0003(6) 0.0022(6) -0.0030(6)
loop_
    _geom_bond_atom_site_label_1
    _geom_bond_atom_site_label_2
    _geom_bond_site_symmetry_2
    _geom_bond_distance
    _geom_bond_publ_flag
    Cl1 C1 . 1.758(2) ?
    Cl2 C12 . 1.752(2) ?
    N1 C1 . 1.303(2) ?
    N1 C5 . 1.368(2) ?
    N2 C12 . 1.302(2) ?
    N2 C9 . 1.365(2) ?
    C1 C2 . 1.399(2) ?
    C2 C3 . 1.375(2) ?
    C2 H2 . 0.9500 ?
    C3 C4 . 1.410(2) ?
    C3 H3 . 0.9500 ?
    C4 C5 . 1.412(2) ?
    C4 C6 . 1.437(2) ?
    C5 C9 . 1.443(2) ?
    C6 C7 . 1.350(2) ?
    C6 H6 . 0.9500 ?
    C7 C8 . 1.432(2) ?
    C7 H7 . 0.9500 ?
    C8 C10 . 1.412(2) ?
    C8 C9 . 1.418(2) ?
    C10 C11 . 1.372(2) ?
    C10 H10 . 0.9500 ?
    C11 C12 . 1.405(2) ?
    C11 H11 . 0.9500 ?
loop_
    _geom_angle_atom_site_label_1
    _geom_angle_atom_site_label_2
    _geom_angle_atom_site_label_3
    _geom_angle_site_symmetry_1
    _geom_angle_site_symmetry_3
    _geom_angle
    _geom_angle_publ_flag
    C1 N1 C5 . . 116.68(13) ?
    C12 N2 C9 . . 116.36(14) ?
    N1 C1 C2 . . 126.86(14) ?
    N1 C1 Cl1 . . 115.78(12) ?
    C2 C1 Cl1 . . 117.36(12) ?
    C3 C2 C1 . . 116.59(14) ?
    C3 C2 H2 . . 121.7 ?
    C1 C2 H2 . . 121.7 ?
    C2 C3 C4 . . 119.74(15) ?
    C2 C3 H3 . . 120.1 ?
    C4 C3 H3 . . 120.1 ?
    C3 C4 C5 . . 118.14(15) ?
    C3 C4 C6 . . 121.77(15) ?
    C5 C4 C6 . . 120.08(14) ?
    N1 C5 C4 . . 121.97(14) ?
    N1 C5 C9 . . 118.72(14) ?
    C4 C5 C9 . . 119.29(14) ?
    C7 C6 C4 . . 120.66(15) ?
    C7 C6 H6 . . 119.7 ?
    C4 C6 H6 . . 119.7 ?
    C6 C7 C8 . . 120.86(14) ?
    C6 C7 H7 . . 119.6 ?
    C8 C7 H7 . . 119.6 ?
    C10 C8 C9 . . 118.15(14) ?
    C10 C8 C7 . . 121.70(14) ?
    C9 C8 C7 . . 120.16(14) ?
    N2 C9 C8 . . 122.43(14) ?
    N2 C9 C5 . . 118.74(14) ?
    C8 C9 C5 . . 118.81(14) ?
    C11 C10 C8 . . 118.99(15) ?
    C11 C10 H10 . . 120.5 ?
    C8 C10 H10 . . 120.5 ?
    C10 C11 C12 . . 117.45(15) ?
    C10 C11 H11 . . 121.3 ?
    C12 C11 H11 . . 121.3 ?
    N2 C12 C11 . . 126.57(15) ?
    N2 C12 Cl2 . . 116.43(12) ?
    C11 C12 Cl2 . . 117.00(12) ?
loop_
    _geom_torsion_atom_site_label_1
    _geom_torsion_atom_site_label_2
    _geom_torsion_atom_site_label_3
    _geom_torsion_atom_site_label_4
    _geom_torsion_site_symmetry_1
    _geom_torsion_site_symmetry_2
    _geom_torsion_site_symmetry_3
    _geom_torsion_site_symmetry_4
    _geom_torsion
    _geom_torsion_publ_flag
    C5 N1 C1 C2 . . . . -1.3(2) ?
    C5 N1 C1 Cl1 . . . . 178.60(10) ?
    N1 C1 C2 C3 . . . . 0.2(2) ?
    Cl1 C1 C2 C3 . . . . -179.66(12) ?
    C1 C2 C3 C4 . . . . 0.8(2) ?
    C2 C3 C4 C5 . . . . -0.8(2) ?
    C2 C3 C4 C6 . . . . 178.52(14) ?
    C1 N1 C5 C4 . . . . 1.3(2) ?
    C1 N1 C5 C9 . . . . -177.33(14) ?
    C3 C4 C5 N1 . . . . -0.4(2) ?
    C6 C4 C5 N1 . . . . -179.63(14) ?
    C3 C4 C5 C9 . . . . 178.30(14) ?
    C6 C4 C5 C9 . . . . -1.0(2) ?
    C3 C4 C6 C7 . . . . -176.22(15) ?
    C5 C4 C6 C7 . . . . 3.0(2) ?
    C4 C6 C7 C8 . . . . -1.5(2) ?
    C6 C7 C8 C10 . . . . 177.72(15) ?
    C6 C7 C8 C9 . . . . -2.1(2) ?
    C12 N2 C9 C8 . . . . -1.2(2) ?
    C12 N2 C9 C5 . . . . 177.09(13) ?
    C10 C8 C9 N2 . . . . 2.5(2) ?
    C7 C8 C9 N2 . . . . -177.70(13) ?
    C10 C8 C9 C5 . . . . -175.77(13) ?
    C7 C8 C9 C5 . . . . 4.0(2) ?
    N1 C5 C9 N2 . . . . -2.1(2) ?
    C4 C5 C9 N2 . . . . 179.17(13) ?
    N1 C5 C9 C8 . . . . 176.22(13) ?
    C4 C5 C9 C8 . . . . -2.5(2) ?
    C9 C8 C10 C11 . . . . -1.5(2) ?
    C7 C8 C10 C11 . . . . 178.68(15) ?
    C8 C10 C11 C12 . . . . -0.5(2) ?
    C9 N2 C12 C11 . . . . -1.1(2) ?
    C9 N2 C12 Cl2 . . . . 178.34(10) ?
    C10 C11 C12 N2 . . . . 2.0(2) ?
    C10 C11 C12 Cl2 . . . . -177.45(12) ?
