# Supplementary material for: 2,9-Dichloro-1,10-phenanthroline
Source: Acta Crystallogr Sect E Struct Rep Online. 2009 Mar 31;65(Pt 4):o922. doi: 10.1107/S1600536809011180 (PMC2969030; doi:10.1107/S1600536809011180)
Supplement: Supplementary file 2 [file e-65-0o922-Isup2.hkl]

# 
# h,k,l, Fc-squared, Fo-squared, sigma(Fo-squared) and status flag 
# 
data_I
_shelx_title '  Pna21' 
_shelx_refln_list_code          4 
_shelx_F_calc_maximum      143.24 
_exptl_crystal_F_000       504.00 
_reflns_d_resolution_high  0.7697 
 
loop_ 
 _symmetry_equiv_pos_as_xyz 
 'x, y, z' 
 '-x, -y, z+1/2' 
 'x+1/2, -y+1/2, z' 
 '-x+1/2, y+1/2, z+1/2' 
 
_cell_length_a    19.4035 
_cell_length_b     4.4330 
_cell_length_c    11.7695 
_cell_angle_alpha  90.000 
_cell_angle_beta   90.000 
_cell_angle_gamma  90.000 
 
_shelx_F_squared_multiplier     1.000 
 
loop_ 
 _refln_index_h 
 _refln_index_k 
 _refln_index_l 
 _refln_F_squared_calc 
 _refln_F_squared_meas 
 _refln_F_squared_sigma 
 _refln_observed_status 
   0   1 -15      342.75      379.62     15.74 o 
   1   1 -15      212.00      224.86     10.24 o 
   2   1 -15       48.26       52.13      5.13 o 
   1   1 -14      632.39      632.03     10.38 o 
   2   1 -14       31.53       30.34      3.48 o 
   3   1 -14       33.65       32.12      3.45 o 
   4   1 -14       79.14       87.89      4.65 o 
   5   1 -14      120.15      126.24      6.65 o 
   6   1 -14       37.23       28.62      4.14 o 
   7   1 -14      156.44      164.08     12.32 o 
   8   1 -14       27.48       25.97      4.17 o 
   9   1 -14      131.03      111.32      9.04 o 
   0   2 -14      231.51      239.74      9.05 o 
   1   2 -14      121.35      138.49      5.13 o 
   2   2 -14      271.24      288.94      7.00 o 
   3   2 -14       88.35       87.51      4.32 o 
   4   2 -14       45.00       49.45      7.49 o 
   5   2 -14      234.42      249.94      7.68 o 
   2   0 -13      872.41      887.50     24.70 o 
   6   0 -13      322.77      328.59     13.00 o 
   8   0 -13       38.01       48.23      5.90 o 
  10   0 -13      669.66      672.09     21.54 o 
  12   0 -13      444.59      452.77     17.19 o 
   0   1 -13      271.27      279.88      8.72 o 
   1   1 -13      277.45      289.56      6.29 o 
   2   1 -13      128.22      132.72      4.47 o 
   3   1 -13      105.20      111.65      4.21 o 
   4   1 -13      205.02      212.14      6.35 o 
   5   1 -13      235.84      243.51      8.31 o 
   6   1 -13       84.78       87.17      5.48 o 
   7   1 -13      130.62      131.85     12.57 o 
   8   1 -13      202.33      213.40      8.15 o 
   9   1 -13     1496.97     1483.13     61.42 o 
  10   1 -13      150.64      162.06      7.46 o 
  11   1 -13      437.09      456.05     18.49 o 
  12   1 -13       24.24       18.83      5.45 o 
   1   2 -13      114.15      114.32      4.59 o 
   2   2 -13       75.06       66.73      3.77 o 
   3   2 -13      435.23      447.93      9.95 o 
   4   2 -13       45.67       43.73      4.99 o 
   5   2 -13      105.17      113.46      5.35 o 
   6   2 -13      149.91      153.54      6.11 o 
   7   2 -13      340.84      362.85     15.77 o 
   8   2 -13       41.89       38.57      6.45 o 
   9   2 -13       11.94       12.15      5.84 o 
   0   3 -13        5.26        0.73      3.56 o 
   1   3 -13       18.37       16.39      3.03 o 
   0   0 -12       51.35       56.07      8.77 o 
   2   0 -12     1092.36     1107.44     16.74 o 
   4   0 -12      573.84      607.32     12.98 o 
   6   0 -12      303.95      287.67     11.65 o 
   8   0 -12      895.88      887.25     25.38 o 
  10   0 -12        2.96        2.58      3.66 o 
  12   0 -12       55.34       56.06      6.31 o 
  14   0 -12      855.17      831.16     25.94 o 
   1   1 -12       80.94       85.22      3.54 o 
   2   1 -12      167.84      178.75      5.62 o 
   3   1 -12      374.83      377.36      8.24 o 
   4   1 -12       15.60       12.02      2.65 o 
   5   1 -12      506.12      486.33      9.74 o 
   6   1 -12       30.31       28.03      3.78 o 
   7   1 -12       76.79       71.86      4.98 o 
   8   1 -12      297.85      291.25      9.04 o 
   9   1 -12       27.73       34.90      4.66 o 
  10   1 -12        8.25        5.71      6.90 o 
  11   1 -12      210.50      204.99      6.31 o 
  12   1 -12        1.02        0.84      2.62 o 
  13   1 -12      484.19      483.63     10.26 o 
  14   1 -12       41.06       42.06      4.64 o 
  15   1 -12      482.30      485.27     13.15 o 
   0   2 -12       86.10       91.73      5.71 o 
   1   2 -12      252.27      248.21      6.10 o 
   2   2 -12      276.74      262.46      7.24 o 
   3   2 -12       54.75       59.05      4.03 o 
   4   2 -12      194.87      205.92     10.60 o 
   5   2 -12      114.64      107.37      5.20 o 
   6   2 -12       22.48       23.39      3.32 o 
   7   2 -12      137.22      135.55      5.62 o 
   8   2 -12       35.73       41.63      6.83 o 
   9   2 -12      522.60      500.26     13.17 o 
  10   2 -12       26.49       25.91      4.46 o 
  11   2 -12       73.27       85.19      5.93 o 
  12   2 -12      132.76      137.91      7.19 o 
   1   3 -12      237.66      252.81     12.90 o 
   2   3 -12      689.75      693.37     13.51 o 
   3   3 -12      131.90      126.92      5.77 o 
   4   3 -12       18.91       17.53      3.48 o 
   5   3 -12      142.11      137.63      5.99 o 
   6   3 -12      116.17      123.69      5.78 o 
   7   3 -12       36.89       41.02      4.09 o 
   8   3 -12      470.31      514.04     11.41 o 
   2   0 -11     1077.10     1091.95     14.03 o 
   4   0 -11      408.48      412.60      9.93 o 
   6   0 -11     1602.06     1637.75     43.29 o 
   8   0 -11     2802.92     2918.95     47.78 o 
  10   0 -11      412.87      412.96     15.00 o 
  12   0 -11      649.15      617.05     20.00 o 
  14   0 -11      256.02      261.77     12.35 o 
  16   0 -11      291.37      267.25     13.10 o 
   0   1 -11      259.01      265.27      7.92 o 
   1   1 -11      174.05      179.83      4.66 o 
   2   1 -11       22.02       22.35      3.83 o 
   3   1 -11      330.21      313.36      7.20 o 
   4   1 -11      428.00      409.67      8.47 o 
   5   1 -11      191.21      176.86      5.54 o 
   6   1 -11      408.91      420.52      8.40 o 
   7   1 -11      230.64      223.79      5.93 o 
   8   1 -11      176.61      177.57      5.79 o 
   9   1 -11      605.63      599.42     11.00 o 
  10   1 -11       30.07       28.84      2.92 o 
  11   1 -11      502.47      495.32      9.91 o 
  12   1 -11       17.11       15.75      3.30 o 
  13   1 -11       64.22       60.84      3.89 o 
  14   1 -11      203.42      216.21     16.72 o 
  15   1 -11      177.42      169.48      6.03 o 
  16   1 -11       67.18       69.21      4.33 o 
   1   2 -11      353.95      349.87      8.14 o 
   2   2 -11      132.11      133.70      5.25 o 
   3   2 -11      539.96      531.74     10.51 o 
   4   2 -11       12.87       12.13      3.58 o 
   5   2 -11      769.57      753.76     13.97 o 
   6   2 -11      992.95      994.71     16.48 o 
   7   2 -11      894.28      883.98     22.77 o 
   8   2 -11      216.37      211.64     12.87 o 
   9   2 -11        9.13        7.96      3.44 o 
  10   2 -11      176.96      191.40      7.75 o 
  11   2 -11      280.96      270.98      9.19 o 
  12   2 -11      161.94      150.72      8.08 o 
  13   2 -11      133.78      128.16      6.86 o 
  14   2 -11       74.39       85.66      5.97 o 
  15   2 -11       44.02       45.20      7.71 o 
   0   3 -11      133.63      136.19      7.11 o 
   1   3 -11       79.02       94.45      3.85 o 
   2   3 -11      492.51      511.94      8.41 o 
   3   3 -11      127.61      123.23      4.34 o 
   4   3 -11      312.69      306.20      6.30 o 
   5   3 -11      278.30      276.94      7.05 o 
   6   3 -11      202.46      212.79      6.07 o 
   7   3 -11       18.61       21.28      3.33 o 
   8   3 -11       95.70      116.92      5.51 o 
   9   3 -11      284.18      306.90      8.41 o 
  10   3 -11       53.39       58.57      8.60 o 
  11   3 -11       38.23       49.34      5.26 o 
   0   0 -10     1934.62     1944.08     32.19 o 
   2   0 -10      363.42      377.90      6.19 o 
   4   0 -10      205.63      210.80      9.84 o 
   6   0 -10      899.70      909.88     31.18 o 
   8   0 -10      237.43      241.26      7.23 o 
  10   0 -10      395.21      388.53     18.56 o 
  12   0 -10      128.02      124.51      8.14 o 
  14   0 -10       94.31      100.54      7.86 o 
  16   0 -10      782.59      738.68     23.69 o 
  18   0 -10      255.65      240.51     12.63 o 
   1   1 -10      775.56      788.61     12.82 o 
   2   1 -10      132.51      123.99      3.13 o 
   3   1 -10       99.49       94.62      3.24 o 
   4   1 -10      464.18      446.60      8.68 o 
   5   1 -10     1086.42     1074.92     14.08 o 
   6   1 -10       38.40       34.85      2.37 o 
   7   1 -10      115.30      112.26      4.25 o 
   8   1 -10      211.82      212.75      5.69 o 
   9   1 -10      244.08      242.46      6.15 o 
  10   1 -10        1.61        0.54      1.96 o 
  11   1 -10      325.73      304.30      7.25 o 
  12   1 -10      343.02      333.22     13.67 o 
  13   1 -10       42.21       45.13      3.41 o 
  14   1 -10        2.08        1.82      2.55 o 
  15   1 -10        5.55        7.07      2.52 o 
  16   1 -10       46.69       42.62      4.15 o 
  17   1 -10     1125.90     1088.55     18.20 o 
  18   1 -10       80.95       95.03      5.04 o 
   0   2 -10      354.78      334.75     13.21 o 
   1   2 -10      150.30      152.21      5.28 o 
   2   2 -10      477.44      457.75      9.28 o 
   3   2 -10      117.13      127.78      4.96 o 
   4   2 -10       28.35       30.66      3.04 o 
   5   2 -10      316.93      330.04      7.66 o 
   6   2 -10      379.30      407.14      8.77 o 
   7   2 -10      487.35      466.01      9.58 o 
   8   2 -10      156.17      147.99      5.39 o 
   9   2 -10       76.25       79.03      5.22 o 
  10   2 -10       74.81       72.77      5.19 o 
  11   2 -10      458.37      447.88     11.84 o 
  12   2 -10       72.53       62.28      5.04 o 
  13   2 -10      476.21      473.33     11.17 o 
  14   2 -10       70.73       63.22      4.07 o 
  15   2 -10       12.42       14.47      2.91 o 
  16   2 -10      339.24      345.76      8.77 o 
   1   3 -10       85.67       91.94      4.01 o 
   2   3 -10      125.67      134.02      4.19 o 
   3   3 -10      227.84      229.37      5.22 o 
   4   3 -10      387.13      381.72      7.05 o 
   5   3 -10       42.74       46.95      2.90 o 
   6   3 -10      460.01      447.70      8.56 o 
   7   3 -10       22.16       16.59      2.80 o 
   8   3 -10        5.50        6.26      2.52 o 
   9   3 -10       46.30       48.04      5.33 o 
  10   3 -10      208.08      218.90      7.18 o 
  11   3 -10       22.61       26.62      6.68 o 
  12   3 -10      547.49      575.47     29.93 o 
  13   3 -10       35.70       40.93      6.57 o 
   0   4 -10      224.67      226.49     14.69 o 
   1   4 -10      108.24      103.29      4.52 o 
   2   4 -10       20.78       19.02      2.60 o 
   3   4 -10      143.84      158.84      4.77 o 
   4   4 -10      272.98      296.66      6.33 o 
   5   4 -10      273.79      285.69      7.10 o 
   6   4 -10       74.21       82.88      4.37 o 
   7   4 -10      141.42      159.14      5.59 o 
   2   0  -9      533.22      543.13      7.72 o 
   4   0  -9      432.06      445.49     10.92 o 
   6   0  -9     1537.97     1530.60     26.08 o 
   8   0  -9     1278.28     1290.47     22.75 o 
  10   0  -9      199.34      196.50      7.93 o 
  12   0  -9     1345.26     1294.65     39.64 o 
  14   0  -9      200.31      186.13      6.88 o 
  16   0  -9      358.49      319.85     13.66 o 
  18   0  -9       26.83       17.63      5.01 o 
  20   0  -9      261.52      266.92     13.62 o 
   0   1  -9      575.68      606.90     11.72 o 
   1   1  -9      695.73      723.37      9.77 o 
   2   1  -9      122.81      137.94      3.12 o 
   3   1  -9      391.56      396.14      5.63 o 
   4   1  -9      655.80      663.46     11.11 o 
   5   1  -9     3113.48     3050.16     34.79 o 
   6   1  -9      294.16      291.87      5.54 o 
   7   1  -9     1081.19     1057.71     15.96 o 
   8   1  -9      785.19      770.24     12.55 o 
   9   1  -9     1349.13     1326.19     19.54 o 
  10   1  -9      422.30      439.32      8.67 o 
  11   1  -9      452.72      449.06      9.41 o 
  12   1  -9      141.96      131.99      4.78 o 
  13   1  -9      444.79      430.07      8.93 o 
  14   1  -9      134.07      130.64      4.99 o 
  15   1  -9       76.56       80.33      5.55 o 
  16   1  -9       69.88       68.86      5.10 o 
  17   1  -9       51.76       54.64      5.76 o 
  18   1  -9      204.45      193.20      9.48 o 
  19   1  -9       16.49       10.03      2.89 o 
   1   2  -9      914.53      901.02     12.63 o 
   2   2  -9       49.16       51.29      2.61 o 
   3   2  -9      666.80      644.76      8.83 o 
   4   2  -9       57.22       67.80      2.87 o 
   5   2  -9      440.22      436.54      6.83 o 
   6   2  -9      554.20      531.00      8.83 o 
   7   2  -9      594.24      536.32     11.95 o 
   8   2  -9      123.56      132.27      4.95 o 
   9   2  -9       77.24       73.50      3.69 o 
  10   2  -9       92.11       92.71      6.17 o 
  11   2  -9      273.35      260.50      8.16 o 
  12   2  -9      132.39      127.28      4.96 o 
  13   2  -9      274.55      250.35      6.86 o 
  14   2  -9      341.07      327.85     15.58 o 
  15   2  -9        6.31        6.05      2.63 o 
  16   2  -9        6.02        7.24      3.30 o 
  17   2  -9      465.39      487.41     10.68 o 
  18   2  -9       43.33       42.44      3.93 o 
   0   3  -9      726.26      715.48     15.51 o 
   1   3  -9       19.97       24.60      2.67 o 
   2   3  -9      268.49      265.24      5.93 o 
   3   3  -9       97.32       90.70      3.40 o 
   4   3  -9      234.68      226.29      4.99 o 
   5   3  -9       35.86       39.11      2.59 o 
   6   3  -9      245.73      241.91      5.15 o 
   7   3  -9       98.09       99.26      4.13 o 
   8   3  -9      389.84      381.18      7.69 o 
   9   3  -9      329.33      325.50      7.14 o 
  10   3  -9      269.96      272.23      7.70 o 
  11   3  -9      109.87      123.80      7.35 o 
  12   3  -9      321.20      305.79      8.36 o 
  13   3  -9       15.65       16.63      4.45 o 
  14   3  -9       86.19       95.53      6.31 o 
  15   3  -9       38.01       46.53      6.91 o 
   1   4  -9      590.44      588.46     10.12 o 
   2   4  -9       91.84      104.45      4.33 o 
   3   4  -9       61.65       62.21      3.28 o 
   4   4  -9       70.31       71.87      3.43 o 
   5   4  -9       49.80       47.34      3.05 o 
   6   4  -9      117.37      119.92      4.78 o 
   7   4  -9      222.49      239.28      6.40 o 
   8   4  -9      109.90      129.88      4.98 o 
   9   4  -9        3.18        1.56      2.58 o 
  10   4  -9       37.45       42.24      4.26 o 
   0   0  -8      359.75      450.00      9.21 o 
   2   0  -8     1141.08     1175.62     16.45 o 
   4   0  -8     1877.46     1884.04     30.87 o 
   6   0  -8       14.04       17.95      2.59 o 
   8   0  -8        8.82        5.61      2.28 o 
  10   0  -8     1667.93     1643.77     28.08 o 
  12   0  -8       84.34       88.29      4.86 o 
  14   0  -8     1401.10     1350.61     24.50 o 
  16   0  -8      165.66      153.19      6.46 o 
  18   0  -8      459.26      458.06     17.31 o 
  20   0  -8      736.11      744.65     24.56 o 
   1   1  -8     1351.65     1402.81     14.88 o 
   2   1  -8       22.93       21.13      1.22 o 
   3   1  -8     1166.14     1139.90     11.26 o 
   4   1  -8       56.23       59.62      2.00 o 
   5   1  -8      166.14      180.54      3.46 o 
   6   1  -8      544.16      534.08      6.92 o 
   7   1  -8      538.69      527.92      7.70 o 
   8   1  -8      368.75      359.00      7.39 o 
   9   1  -8      236.21      236.21      5.77 o 
  10   1  -8      145.14      145.04      4.68 o 
  11   1  -8      365.41      373.05     11.63 o 
  12   1  -8      273.69      271.80      7.76 o 
  13   1  -8      501.56      467.76      9.25 o 
  14   1  -8      128.16      106.16      4.51 o 
  15   1  -8      217.86      216.16      6.55 o 
  16   1  -8      104.07       97.96      4.53 o 
  17   1  -8      144.87      136.83      5.30 o 
  18   1  -8        8.10        5.84      2.65 o 
  19   1  -8      229.15      224.07     10.69 o 
  20   1  -8       60.09       58.91      3.83 o 
  21   1  -8      141.89      136.60      5.44 o 
   0   2  -8      263.20      229.73      9.28 o 
   1   2  -8      548.79      531.46      8.34 o 
   2   2  -8      597.58      593.04      9.00 o 
   3   2  -8       94.13       91.88      3.30 o 
   4   2  -8     1270.22     1260.51     14.51 o 
   5   2  -8      261.66      266.57      4.92 o 
   6   2  -8       57.81       51.54      2.26 o 
   7   2  -8      306.91      277.37      5.53 o 
   8   2  -8        7.07        2.30      1.52 o 
   9   2  -8      727.61      722.43     16.54 o 
  10   2  -8       12.22       12.33      2.10 o 
  11   2  -8      139.74      147.90      5.02 o 
  12   2  -8       82.81       77.59      4.24 o 
  13   2  -8       85.11       98.56      4.47 o 
  14   2  -8      413.74      373.77      8.51 o 
  15   2  -8      453.66      431.10      9.45 o 
  16   2  -8      187.11      180.10      6.73 o 
  17   2  -8      102.87      100.59      6.61 o 
  18   2  -8      105.97      111.63      5.29 o 
  19   2  -8      238.86      226.25      8.63 o 
   1   3  -8       13.23       10.44      2.16 o 
   2   3  -8      611.86      613.53      9.65 o 
   3   3  -8       56.86       66.57      4.21 o 
   4   3  -8       66.59       65.19      3.52 o 
   5   3  -8        4.68        2.34      1.90 o 
   6   3  -8      146.25      146.38      3.95 o 
   7   3  -8       53.84       58.35      2.79 o 
   8   3  -8      263.06      272.97      6.18 o 
   9   3  -8       10.24       13.96      2.64 o 
  10   3  -8      636.96      609.91     11.89 o 
  11   3  -8       46.19       41.73      3.86 o 
  12   3  -8      387.15      369.00      8.98 o 
  13   3  -8       61.02       65.44      4.52 o 
  14   3  -8      152.99      152.65      6.22 o 
  15   3  -8      141.76      151.33      7.78 o 
  16   3  -8      321.10      327.84     10.83 o 
  17   3  -8       78.50       79.07      6.19 o 
   0   4  -8      619.54      599.24     14.15 o 
   1   4  -8      236.15      247.04      6.94 o 
   2   4  -8        1.81        1.12      2.26 o 
   3   4  -8      111.71      105.89      3.87 o 
   4   4  -8       67.13       68.64      3.28 o 
   5   4  -8       57.32       55.57      3.06 o 
   6   4  -8      114.50      121.90      4.08 o 
   7   4  -8      302.37      292.03      8.47 o 
   8   4  -8      313.73      290.94      8.02 o 
   9   4  -8     1268.03     1226.95     17.41 o 
  10   4  -8      372.52      378.99      8.10 o 
  11   4  -8      198.73      183.69      8.57 o 
  12   4  -8       48.37       47.81      4.38 o 
   2   0  -7     4753.18     4980.75     62.62 o 
   4   0  -7      582.00      582.09     11.10 o 
   6   0  -7       23.09       29.59      3.74 o 
   8   0  -7     2850.50     2946.35     46.97 o 
  10   0  -7     3713.71     3426.91     54.50 o 
  12   0  -7     1588.43     1572.47     27.16 o 
  14   0  -7      157.57      160.47      6.11 o 
  16   0  -7      368.21      371.38      8.60 o 
  18   0  -7       45.90       47.04      5.30 o 
  20   0  -7      450.25      440.24     17.26 o 
  22   0  -7       59.37       77.59      8.24 o 
   0   1  -7      737.86      811.78     23.90 o 
   1   1  -7     1409.25     1497.15     17.31 o 
   2   1  -7      276.51      299.66      3.80 o 
   3   1  -7      484.21      468.37      5.26 o 
   4   1  -7      388.17      379.47      4.96 o 
   5   1  -7       36.04       36.93      1.63 o 
   6   1  -7       10.59       14.76      1.35 o 
   7   1  -7      818.93      812.99     10.52 o 
   8   1  -7      149.42      136.66      3.41 o 
   9   1  -7      881.30      855.62     11.24 o 
  10   1  -7      765.15      750.65     12.18 o 
  11   1  -7     1050.52     1056.29     16.12 o 
  12   1  -7       37.80       35.54      2.79 o 
  13   1  -7      260.22      250.87      6.26 o 
  14   1  -7      568.10      531.29     10.35 o 
  15   1  -7      476.87      453.17      9.19 o 
  16   1  -7        8.67        4.95      2.27 o 
  17   1  -7      113.21      106.18      4.72 o 
  18   1  -7       15.57       15.35      4.33 o 
  19   1  -7      219.52      218.14      7.92 o 
  20   1  -7      134.14      135.24      5.27 o 
  21   1  -7       22.51       25.52      3.20 o 
   1   2  -7      586.18      573.28      8.53 o 
   2   2  -7      954.14      919.78     10.65 o 
   3   2  -7     2432.50     2326.06     22.07 o 
   4   2  -7      412.26      388.59      5.20 o 
   5   2  -7      285.20      286.35      4.34 o 
   6   2  -7      104.56      100.19      2.64 o 
   7   2  -7      283.29      277.39      4.60 o 
   8   2  -7      789.60      747.51      8.58 o 
   9   2  -7       10.57        9.88      1.92 o 
  10   2  -7      700.99      675.63     10.21 o 
  11   2  -7      345.51      315.60      6.34 o 
  12   2  -7      349.09      322.50      6.52 o 
  13   2  -7      135.64      145.84      5.12 o 
  14   2  -7        8.11        5.94      2.43 o 
  15   2  -7     1121.10     1018.41     16.74 o 
  16   2  -7      118.05      113.69      4.96 o 
  17   2  -7       21.88       10.90      2.84 o 
  18   2  -7       15.27       15.14      2.90 o 
  19   2  -7       40.59       45.70      3.86 o 
  20   2  -7       33.14       31.51      3.71 o 
   0   3  -7      743.78      746.25     15.36 o 
   1   3  -7      390.00      373.23      6.82 o 
   2   3  -7      789.72      778.60     11.24 o 
   3   3  -7      332.47      348.47      7.96 o 
   4   3  -7      900.57      853.21     10.84 o 
   5   3  -7      147.24      140.38      3.77 o 
   6   3  -7      114.44      119.60      3.53 o 
   7   3  -7       20.15       22.67      2.07 o 
   8   3  -7       97.63      100.47      3.30 o 
   9   3  -7      392.67      378.96      7.29 o 
  10   3  -7      174.93      161.99      5.66 o 
  11   3  -7        8.99       14.48      2.36 o 
  12   3  -7       14.83       13.59      2.38 o 
  13   3  -7      473.22      442.31      8.34 o 
  14   3  -7      564.61      560.21      9.80 o 
  15   3  -7       30.98       25.50      2.94 o 
  16   3  -7       91.87       93.16      4.38 o 
  17   3  -7       57.44       54.12      4.07 o 
  18   3  -7       13.59       15.16      3.26 o 
   1   4  -7      106.83      110.74      4.20 o 
   2   4  -7      102.29      109.99      4.83 o 
   3   4  -7      773.65      778.19     11.81 o 
   4   4  -7       27.33       29.61      2.48 o 
   5   4  -7      332.07      339.10      6.26 o 
   6   4  -7      282.00      290.12      5.76 o 
   7   4  -7       37.05       39.60      2.71 o 
   8   4  -7       69.28       67.53      3.70 o 
   9   4  -7       92.29       99.11      4.28 o 
  10   4  -7      118.90      111.02      4.55 o 
  11   4  -7       94.24       90.20      5.05 o 
  12   4  -7      320.78      329.07      8.74 o 
  13   4  -7      153.19      144.33      6.09 o 
   0   5  -7      164.82      166.47      7.70 o 
   1   5  -7      139.08      144.04      5.11 o 
   2   5  -7      229.25      234.94      7.40 o 
   3   5  -7       68.40       81.29      4.28 o 
   4   5  -7      177.17      183.73      5.12 o 
   0   0  -6      449.85      504.24      9.47 o 
   2   0  -6     5134.63     5592.79     69.85 o 
   4   0  -6     1196.12     1148.17     19.30 o 
   6   0  -6      952.64      952.98     16.59 o 
   8   0  -6     2559.14     2685.26     42.83 o 
  10   0  -6     2891.58     2850.88     45.65 o 
  12   0  -6      754.49      751.14     31.53 o 
  14   0  -6      799.21      763.32     13.82 o 
  16   0  -6      546.87      524.85     19.31 o 
  18   0  -6      113.54      105.78      4.93 o 
  20   0  -6      135.90      129.07     10.79 o 
  22   0  -6      328.40      350.16     15.55 o 
   1   1  -6     2604.38     2675.55     40.55 o 
   2   1  -6       77.82       63.97      1.48 o 
   3   1  -6      792.03      760.22      6.73 o 
   4   1  -6      108.74       98.65      1.99 o 
   5   1  -6      251.75      275.86      4.02 o 
   6   1  -6      585.93      592.25      7.14 o 
   7   1  -6      699.63      665.08      8.80 o 
   8   1  -6      391.91      409.11      5.55 o 
   9   1  -6        4.97        6.83      1.23 o 
  10   1  -6      264.54      270.50      4.95 o 
  11   1  -6      478.19      466.24      9.58 o 
  12   1  -6      408.20      391.90      5.91 o 
  13   1  -6      882.90      853.21     15.70 o 
  14   1  -6      171.76      158.97      5.08 o 
  15   1  -6      341.09      334.13      7.57 o 
  16   1  -6      114.32      122.85      4.76 o 
  17   1  -6      698.11      658.52     12.47 o 
  18   1  -6        1.09       -1.07      2.06 o 
  19   1  -6      638.55      612.56     17.33 o 
  20   1  -6      201.12      190.17      5.78 o 
  21   1  -6     1185.40     1185.64     29.82 o 
  22   1  -6       14.50       13.63      2.90 o 
   0   2  -6      656.40      630.06     24.77 o 
   1   2  -6      118.79      120.57      2.62 o 
   2   2  -6      250.14      236.80      4.13 o 
   3   2  -6      705.38      677.07      8.18 o 
   4   2  -6      126.03      135.43      2.79 o 
   5   2  -6     1343.47     1332.71     13.37 o 
   6   2  -6       70.60       72.86      2.55 o 
   7   2  -6      357.34      356.99      4.92 o 
   8   2  -6       43.06       47.59      2.86 o 
   9   2  -6      484.38      463.58      6.97 o 
  10   2  -6       93.05       94.16      3.50 o 
  11   2  -6      421.46      391.99      9.31 o 
  12   2  -6      251.85      226.91      5.24 o 
  13   2  -6       89.81      105.58      3.90 o 
  14   2  -6      167.63      148.67      4.55 o 
  15   2  -6      330.61      305.18      7.47 o 
  16   2  -6      346.18      315.18      8.18 o 
  17   2  -6      154.09      148.29      5.50 o 
  18   2  -6      121.67      122.73      8.66 o 
  19   2  -6      475.69      459.47     10.22 o 
  20   2  -6      151.17      142.60      8.34 o 
  21   2  -6      149.15      157.08      5.75 o 
   1   3  -6      854.21      813.49     11.38 o 
   2   3  -6      288.83      293.57      5.78 o 
   3   3  -6      516.73      514.60      8.20 o 
   4   3  -6      337.63      339.78      5.66 o 
   5   3  -6       45.03       47.47      3.99 o 
   6   3  -6     1541.91     1553.97     17.42 o 
   7   3  -6      528.98      523.84      6.75 o 
   8   3  -6     1625.49     1577.82     17.73 o 
   9   3  -6       33.88       43.02      3.03 o 
  10   3  -6       11.92       17.59      3.44 o 
  11   3  -6       53.26       61.87      3.19 o 
  12   3  -6      726.79      666.05     10.86 o 
  13   3  -6       35.13       30.48      2.82 o 
  14   3  -6      159.51      150.13      4.85 o 
  15   3  -6       89.47       95.96      5.55 o 
  16   3  -6      284.88      275.44      8.57 o 
  17   3  -6       62.19       71.05      4.02 o 
  18   3  -6       43.25       42.42      3.53 o 
  19   3  -6      127.75      117.23      5.64 o 
   0   4  -6       87.26       81.96      5.01 o 
   1   4  -6      103.14       98.71      3.90 o 
   2   4  -6       29.81       30.60      2.71 o 
   3   4  -6      186.80      190.19      5.02 o 
   4   4  -6      271.73      267.29      5.37 o 
   5   4  -6      191.79      191.23      4.57 o 
   6   4  -6      185.60      179.77      5.72 o 
   7   4  -6      250.59      249.63      5.21 o 
   8   4  -6      378.66      373.53      6.55 o 
   9   4  -6       32.71       43.74      3.20 o 
  10   4  -6      307.89      297.17      7.90 o 
  11   4  -6      328.98      354.18      8.79 o 
  12   4  -6        4.74        3.55      2.91 o 
  13   4  -6      131.66      136.46      8.25 o 
  14   4  -6       32.87       43.79      4.29 o 
  15   4  -6      118.64      121.95      5.87 o 
   1   5  -6       33.70       36.87      6.57 o 
   2   5  -6        0.49        1.15      2.88 o 
   3   5  -6      137.45      141.28      5.35 o 
   4   5  -6       39.74       45.38      3.04 o 
   5   5  -6      104.23      112.24      4.15 o 
   6   5  -6      645.20      633.95     10.87 o 
   7   5  -6      363.97      386.59      8.14 o 
   2   0  -5     1917.97     1989.67     25.64 o 
   4   0  -5     1191.00     1218.62     20.06 o 
   6   0  -5     2547.85     2518.16     39.74 o 
   8   0  -5      408.38      518.75     13.50 o 
  10   0  -5     1291.86     1360.86     23.19 o 
  12   0  -5     2280.28     2245.34     36.89 o 
  14   0  -5      420.48      406.32     11.33 o 
  16   0  -5      111.74      104.16      4.66 o 
  18   0  -5      820.97      825.09     20.54 o 
  20   0  -5      297.44      295.01      7.88 o 
  22   0  -5      293.09      308.52     16.76 o 
   0   1  -5     1914.61     1953.45     53.25 o 
   1   1  -5      230.98      233.83      4.97 o 
   2   1  -5      367.39      421.33      7.36 o 
   3   1  -5     1314.43     1432.99     15.08 o 
   4   1  -5      864.47      933.13      8.57 o 
   5   1  -5     3081.73     3134.33     26.31 o 
   6   1  -5      215.84      226.87      3.31 o 
   7   1  -5     1125.88     1083.68     10.04 o 
   8   1  -5      162.53      151.84      2.43 o 
   9   1  -5      139.47      125.61      2.80 o 
  10   1  -5      508.12      527.75      6.87 o 
  11   1  -5      713.08      690.22      8.61 o 
  12   1  -5      266.71      267.11      4.60 o 
  13   1  -5     3321.47     3213.01     33.49 o 
  14   1  -5      100.52      101.81      3.89 o 
  15   1  -5      128.88      128.95      3.73 o 
  16   1  -5      224.41      201.69      6.93 o 
  17   1  -5      214.81      190.72      4.71 o 
  18   1  -5      294.02      284.39      6.57 o 
  19   1  -5      109.44       99.64      4.32 o 
  20   1  -5       27.25       26.91      3.08 o 
  21   1  -5      300.48      272.99     10.69 o 
  22   1  -5        6.83        7.11      2.70 o 
  23   1  -5      558.57      540.40     22.89 o 
   1   2  -5     1814.48     1806.88     21.22 o 
   2   2  -5       66.90       63.58      2.02 o 
   3   2  -5      138.96      139.09      2.86 o 
   4   2  -5      877.52      900.81      9.41 o 
   5   2  -5     1017.26     1148.73     12.83 o 
   6   2  -5      645.82      693.67      7.69 o 
   7   2  -5      438.26      390.06      5.08 o 
   8   2  -5      262.24      259.25      3.98 o 
   9   2  -5       28.68       25.13      1.67 o 
  10   2  -5      427.50      421.69      6.05 o 
  11   2  -5      911.65      862.20     18.53 o 
  12   2  -5      488.04      468.07     10.83 o 
  13   2  -5       29.19       31.49      2.49 o 
  14   2  -5        8.82        7.63      2.04 o 
  15   2  -5      353.77      341.55      6.83 o 
  16   2  -5       49.46       48.88      4.19 o 
  17   2  -5      858.66      824.24     14.39 o 
  18   2  -5       29.05       29.26      3.30 o 
  19   2  -5      122.22      123.92      5.39 o 
  20   2  -5        1.32        8.00      2.62 o 
  21   2  -5      109.52      111.95      6.85 o 
  22   2  -5      151.98      156.01      5.81 o 
   0   3  -5     5819.67     5663.75     88.95 o 
   1   3  -5      886.03      866.89     11.81 o 
   2   3  -5       59.00       58.08      3.19 o 
   3   3  -5       66.91       66.22      2.86 o 
   4   3  -5      159.20      166.01      5.35 o 
   5   3  -5      117.28      123.81      3.37 o 
   6   3  -5      335.57      328.66      5.45 o 
   7   3  -5      954.99      953.90     11.53 o 
   8   3  -5      888.73      863.72      9.70 o 
   9   3  -5      233.16      205.26      3.89 o 
  10   3  -5      579.87      587.16      8.11 o 
  11   3  -5      455.72      430.78      7.65 o 
  12   3  -5      181.29      162.20      4.66 o 
  13   3  -5        5.53        4.65      2.08 o 
  14   3  -5        2.85       -0.90      2.05 o 
  15   3  -5       83.74       96.29      4.07 o 
  16   3  -5      498.35      501.10      9.15 o 
  17   3  -5       98.17      101.64      4.38 o 
  18   3  -5      383.31      368.06      7.92 o 
  19   3  -5       50.01       50.31      3.75 o 
   1   4  -5      221.38      216.75      5.24 o 
   2   4  -5      734.01      712.55     10.76 o 
   3   4  -5      265.83      268.00      5.84 o 
   4   4  -5       15.30       11.33      1.96 o 
   5   4  -5      103.49      100.57      3.46 o 
   6   4  -5       77.87       85.00      3.24 o 
   7   4  -5      261.03      274.13      5.37 o 
   8   4  -5       19.58       26.95      2.44 o 
   9   4  -5       35.30       32.80      2.45 o 
  10   4  -5      329.16      309.41      7.84 o 
  11   4  -5      269.35      287.72      7.69 o 
  12   4  -5      331.29      332.81      8.42 o 
  13   4  -5        2.41       -4.02      2.68 o 
  14   4  -5       37.65       28.86      3.66 o 
  15   4  -5       58.54       62.27     13.14 o 
  16   4  -5      106.67      121.68      5.76 o 
   0   5  -5      426.14      430.92     11.67 o 
   1   5  -5      129.25      134.29      4.75 o 
   2   5  -5      305.24      307.21      6.87 o 
   3   5  -5       45.78       52.55      3.43 o 
   4   5  -5       74.81       81.28      3.90 o 
   5   5  -5      214.57      221.25      6.00 o 
   6   5  -5      375.03      404.27      8.19 o 
   7   5  -5       49.76       49.39      3.93 o 
   8   5  -5      109.05      107.29      4.62 o 
   9   5  -5      115.61      123.96      8.10 o 
   0   0  -4    13759.63    14183.29    303.38 o 
   2   0  -4      520.35      567.55      8.14 o 
   4   0  -4     3393.92     3522.24     54.26 o 
   6   0  -4     2370.59     2404.29     37.86 o 
   8   0  -4     2616.77     2691.17     42.49 o 
  10   0  -4     1201.74     1219.60     20.93 o 
  12   0  -4      456.62      418.37      7.94 o 
  14   0  -4      655.56      643.53     11.23 o 
  16   0  -4      793.37      768.08     13.28 o 
  18   0  -4     4310.34     4182.29    102.78 o 
  20   0  -4       20.54       16.34      3.23 o 
  22   0  -4      184.05      184.06      6.66 o 
  24   0  -4      183.39      191.25      8.82 o 
   1   1  -4     1829.85     1846.25     18.63 o 
   2   1  -4      106.82       98.33      2.56 o 
   3   1  -4      166.18      148.04      3.23 o 
   4   1  -4      604.15      633.82      6.64 o 
   5   1  -4     1639.47     1745.83     16.33 o 
   6   1  -4     1798.71     1865.11     16.37 o 
   7   1  -4     2303.04     2333.32     20.18 o 
   8   1  -4      825.25      916.64      8.63 o 
   9   1  -4        7.73        5.70      1.32 o 
  10   1  -4      211.88      228.47      3.59 o 
  11   1  -4      723.52      666.49      8.31 o 
  12   1  -4      471.07      449.43      6.33 o 
  13   1  -4       95.30       96.56      2.98 o 
  14   1  -4      307.67      300.96      5.18 o 
  15   1  -4      342.36      350.07      9.07 o 
  16   1  -4      365.48      359.55      5.64 o 
  17   1  -4      879.94      787.01     11.15 o 
  18   1  -4      222.95      201.72      4.43 o 
  19   1  -4      366.74      357.71      6.76 o 
  20   1  -4      176.91      187.02      4.99 o 
  21   1  -4      393.16      366.03     11.25 o 
  22   1  -4       82.23       87.10      4.36 o 
  23   1  -4       67.55       71.51      4.25 o 
   0   2  -4     1229.16     1198.12     20.61 o 
   1   2  -4     1090.71     1098.65     18.48 o 
   2   2  -4      738.27      725.41     12.39 o 
   3   2  -4      947.10      996.00     10.98 o 
   4   2  -4     3901.45     4143.92     37.44 o 
   5   2  -4     3750.20     3799.58     34.50 o 
   6   2  -4      204.56      215.11      3.39 o 
   7   2  -4      354.98      381.05      4.89 o 
   8   2  -4       20.91       21.77      1.39 o 
   9   2  -4      371.80      362.46      5.31 o 
  10   2  -4      173.64      173.04      3.50 o 
  11   2  -4      293.41      284.65      6.25 o 
  12   2  -4       47.69       53.17      2.75 o 
  13   2  -4      813.70      769.26     11.10 o 
  14   2  -4      363.76      353.92      6.70 o 
  15   2  -4      419.35      394.19      7.27 o 
  16   2  -4      531.24      545.17      9.11 o 
  17   2  -4       42.40       50.40      3.20 o 
  18   2  -4      484.75      475.45     10.04 o 
  19   2  -4      324.77      326.06      7.42 o 
  20   2  -4       90.62      106.28      6.29 o 
  21   2  -4       11.92       10.48      2.92 o 
  22   2  -4       38.59       47.43      3.85 o 
   1   3  -4       68.90       73.72      2.96 o 
   2   3  -4      250.83      233.15      5.69 o 
   3   3  -4      509.69      496.67      7.65 o 
   4   3  -4      603.47      561.80      8.37 o 
   5   3  -4      221.92      220.49      4.23 o 
   6   3  -4      797.30      787.44      9.75 o 
   7   3  -4      194.45      187.44      3.91 o 
   8   3  -4     1070.21     1059.38     12.44 o 
   9   3  -4      162.82      156.15      3.72 o 
  10   3  -4       86.74       86.38      2.94 o 
  11   3  -4       12.98       10.27      2.13 o 
  12   3  -4      597.07      572.34     12.03 o 
  13   3  -4       62.87       65.56      3.30 o 
  14   3  -4       84.16       89.26      4.87 o 
  15   3  -4      116.18      120.06      4.40 o 
  16   3  -4      214.70      219.54      5.72 o 
  17   3  -4       22.80       20.51      2.81 o 
  18   3  -4       10.87       12.96      2.70 o 
  19   3  -4      154.56      164.66      5.49 o 
  20   3  -4       74.19       73.55      5.63 o 
   0   4  -4       26.13       24.92      3.43 o 
   1   4  -4      157.75      157.70      5.59 o 
   2   4  -4      611.32      611.53      9.48 o 
   3   4  -4      539.37      553.37      8.88 o 
   4   4  -4      163.13      160.84      7.05 o 
   5   4  -4      596.91      585.72      9.51 o 
   6   4  -4      118.07      107.66      4.26 o 
   7   4  -4      163.68      169.78      4.15 o 
   8   4  -4      309.14      330.11      5.85 o 
   9   4  -4     1099.76     1105.62     13.50 o 
  10   4  -4      319.22      322.28      7.57 o 
  11   4  -4      499.16      483.02     10.06 o 
  12   4  -4       14.33       13.14      2.96 o 
  13   4  -4      167.98      162.32      5.93 o 
  14   4  -4      262.02      277.55      7.69 o 
  15   4  -4       51.15       43.64      3.96 o 
  16   4  -4        3.51        2.46      4.86 o 
   1   5  -4      191.03      185.97      5.26 o 
   2   5  -4       85.51       82.78      3.84 o 
   3   5  -4      240.51      239.65     10.05 o 
   4   5  -4      243.70      248.98      6.17 o 
   5   5  -4       69.71       77.55      3.88 o 
   6   5  -4      239.10      227.98      5.97 o 
   7   5  -4      216.81      219.53      5.92 o 
   8   5  -4      152.43      164.49      5.25 o 
   9   5  -4        3.46        3.82      2.45 o 
  10   5  -4      211.34      225.10      7.14 o 
   2   0  -3     2189.42     2187.09     27.65 o 
   4   0  -3      478.04      488.76      8.82 o 
   6   0  -3     1359.88     1442.09     23.31 o 
   8   0  -3     1570.19     1457.35     36.15 o 
  10   0  -3     3126.58     3047.84     41.07 o 
  12   0  -3      429.88      426.19      8.01 o 
  14   0  -3     1052.56      987.32     15.59 o 
  16   0  -3     1020.25      962.97     21.22 o 
  18   0  -3     1102.39     1085.51     17.79 o 
  20   0  -3      711.62      637.38     12.44 o 
  22   0  -3      345.81      341.06     12.37 o 
  24   0  -3       91.55       90.27      7.32 o 
   0   1  -3     1859.47     1776.65     56.90 o 
   1   1  -3     1064.03     1058.75     10.98 o 
   2   1  -3     2222.89     2420.90     23.99 o 
   3   1  -3     1849.54     1898.25     35.10 o 
   4   1  -3     2210.39     2288.98     20.85 o 
   5   1  -3      283.01      269.33      3.17 o 
   6   1  -3      426.85      524.96      5.22 o 
   7   1  -3     5059.72     5494.38     46.00 o 
   8   1  -3      177.52      193.58      2.65 o 
   9   1  -3     1741.61     1637.60     17.60 o 
  10   1  -3      361.48      361.86      5.28 o 
  11   1  -3      279.56      266.36      4.48 o 
  12   1  -3       22.38       23.30      1.76 o 
  13   1  -3      151.83      146.10      3.95 o 
  14   1  -3      283.48      284.76      7.23 o 
  15   1  -3     1419.47     1428.19     16.98 o 
  16   1  -3       66.43       70.42      3.67 o 
  17   1  -3      566.27      532.82      8.26 o 
  18   1  -3       49.39       47.71      2.88 o 
  19   1  -3      203.90      210.26      5.48 o 
  20   1  -3      116.81      118.00      3.74 o 
  21   1  -3       96.93      103.43      4.24 o 
  22   1  -3      133.66      135.81      7.90 o 
  23   1  -3       58.53       64.85      3.97 o 
  24   1  -3       53.40       61.98      4.16 o 
   1   2  -3      790.19      767.89      9.81 o 
   2   2  -3      195.07      208.66      3.92 o 
   3   2  -3     2270.94     2254.02     34.48 o 
   4   2  -3     1264.26     1300.09     24.00 o 
   5   2  -3     1699.36     1921.08     18.09 o 
   6   2  -3     1276.81     1355.58     13.21 o 
   7   2  -3     1253.45     1251.10     12.38 o 
   8   2  -3     1146.72     1146.42     12.67 o 
   9   2  -3       91.91      107.32      2.45 o 
  10   2  -3      641.96      628.23      6.63 o 
  11   2  -3      462.77      454.90      5.77 o 
  12   2  -3      217.05      210.37      4.49 o 
  13   2  -3      733.83      715.55      8.37 o 
  14   2  -3      676.43      682.58      9.18 o 
  15   2  -3     1210.93     1190.36     15.80 o 
  16   2  -3      537.68      524.07      8.75 o 
  17   2  -3       95.82       95.70      3.95 o 
  18   2  -3       65.10       60.98      3.66 o 
  19   2  -3       60.29       61.44      3.73 o 
  20   2  -3       54.66       55.98      3.79 o 
  21   2  -3      408.13      412.16      9.22 o 
  22   2  -3       22.97       25.47      3.34 o 
  23   2  -3       32.24       28.54      3.53 o 
   0   3  -3      404.93      406.63      9.16 o 
   1   3  -3       16.08       15.58      1.74 o 
   2   3  -3      756.16      731.03     10.00 o 
   3   3  -3       17.78       18.56      1.80 o 
   4   3  -3      929.28      902.04     11.87 o 
   5   3  -3      270.10      255.31      4.45 o 
   6   3  -3       90.19       85.13      2.76 o 
   7   3  -3      355.15      362.58      5.54 o 
   8   3  -3      119.85      112.33      3.10 o 
   9   3  -3        4.12        6.06      1.78 o 
  10   3  -3      472.22      454.99      6.67 o 
  11   3  -3        6.25        5.90      1.69 o 
  12   3  -3       83.17       85.49      3.09 o 
  13   3  -3      190.31      196.77      4.41 o 
  14   3  -3      844.39      842.34     10.84 o 
  15   3  -3       20.60       17.54      2.48 o 
  16   3  -3      115.32      119.84      4.58 o 
  17   3  -3       77.08       73.12      3.73 o 
  18   3  -3      419.93      403.63      9.61 o 
  19   3  -3        9.99        9.26      2.76 o 
  20   3  -3      853.10      868.40     14.28 o 
   1   4  -3     1000.14      978.12     13.29 o 
   2   4  -3      320.98      309.38      6.05 o 
   3   4  -3     1052.99     1052.14     14.13 o 
   4   4  -3      306.24      320.32      7.12 o 
   5   4  -3      105.06      107.05      3.38 o 
   6   4  -3      374.96      365.93      6.09 o 
   7   4  -3      155.30      158.86      3.96 o 
   8   4  -3      543.42      533.88     11.20 o 
   9   4  -3      292.06      311.76      5.60 o 
  10   4  -3        0.91        1.93      2.00 o 
  11   4  -3      173.22      179.10      4.92 o 
  12   4  -3      158.23      170.17      5.80 o 
  13   4  -3      367.35      365.00      8.54 o 
  14   4  -3       46.60       42.89      4.16 o 
  15   4  -3      187.40      195.06      6.52 o 
  16   4  -3      144.06      170.27      6.22 o 
  17   4  -3      118.84      126.73      8.84 o 
   0   5  -3      209.52      215.82     11.46 o 
   1   5  -3       95.95       96.12      4.67 o 
   2   5  -3      130.71      134.22      5.35 o 
   3   5  -3      159.04      157.44      5.73 o 
   4   5  -3      114.39      128.89      7.13 o 
   5   5  -3      412.13      412.07      8.03 o 
   6   5  -3      134.83      148.72      4.89 o 
   7   5  -3       33.71       32.35      3.36 o 
   8   5  -3       47.09       43.85      3.93 o 
   9   5  -3      169.68      179.55      6.33 o 
  10   5  -3        5.34        8.24      3.03 o 
  11   5  -3       28.38       35.97      5.02 o 
   0   0  -2     5140.57     5377.70    115.74 o 
   2   0  -2     7833.61     8272.03    125.52 o 
   4   0  -2     4418.23     4531.48     69.10 o 
   6   0  -2      100.65      105.51      7.17 o 
   8   0  -2     3428.71     3628.87     60.36 o 
  10   0  -2     2092.89     2305.43     39.66 o 
  12   0  -2      118.68      128.21      5.14 o 
  14   0  -2     1815.06     1757.21     32.04 o 
  16   0  -2      626.35      630.24     14.41 o 
  18   0  -2      122.05      116.93      6.15 o 
  20   0  -2     1796.78     1693.71     32.94 o 
  22   0  -2      339.21      349.19      8.96 o 
  24   0  -2       87.38       89.99      5.45 o 
   1   1  -2     5623.22     5824.04     95.01 o 
   2   1  -2     6549.05     6774.45     73.28 o 
   3   1  -2    20519.01    21024.48    185.05 o 
   4   1  -2      947.77      970.52     11.50 o 
   5   1  -2     1593.28     1593.29     13.89 o 
   6   1  -2      360.10      396.56      4.53 o 
   7   1  -2      531.28      567.65      5.60 o 
   8   1  -2      984.66     1040.41      9.52 o 
   9   1  -2       14.66       20.10      1.66 o 
  10   1  -2      991.42     1007.72      9.38 o 
  11   1  -2      425.98      395.57      4.96 o 
  12   1  -2       51.88       57.19      1.87 o 
  13   1  -2      840.96      857.27      8.76 o 
  14   1  -2      198.38      189.71      4.24 o 
  15   1  -2     2066.03     2018.78     22.82 o 
  16   1  -2     1235.60     1185.10     14.70 o 
  17   1  -2      253.24      261.99      6.44 o 
  18   1  -2      121.53      110.66      3.85 o 
  19   1  -2      192.03      194.77      4.94 o 
  20   1  -2       98.95      101.88      3.94 o 
  21   1  -2      532.76      525.33      9.09 o 
  22   1  -2       51.99       57.16      4.15 o 
  23   1  -2       96.99      106.92      4.41 o 
  24   1  -2       45.86       51.40      3.65 o 
   0   2  -2      330.06      311.21      6.88 o 
   1   2  -2      811.86      795.58     10.01 o 
   2   2  -2     1027.76     1029.79     12.10 o 
   3   2  -2     2452.08     2595.66     26.04 o 
   4   2  -2       89.86       95.95      2.21 o 
   5   2  -2     1343.53     1398.52     13.04 o 
   6   2  -2     1394.96     1539.39     13.61 o 
   7   2  -2      558.98      565.29      5.85 o 
   8   2  -2      182.25      183.50      3.30 o 
   9   2  -2     2037.30     1951.09     17.38 o 
  10   2  -2       77.55       85.94      2.11 o 
  11   2  -2      189.06      187.25      3.48 o 
  12   2  -2      148.27      156.35      3.12 o 
  13   2  -2      430.89      446.44      6.45 o 
  14   2  -2      178.57      174.16      3.50 o 
  15   2  -2      700.58      683.28      9.25 o 
  16   2  -2       18.86       21.92      2.08 o 
  17   2  -2       35.18       37.24      2.42 o 
  18   2  -2      193.81      199.91      5.02 o 
  19   2  -2      149.16      160.26      5.21 o 
  20   2  -2      279.15      261.01      6.63 o 
  21   2  -2      210.81      203.01      6.09 o 
  22   2  -2       13.20       12.12      2.96 o 
  23   2  -2      157.26      181.12      6.12 o 
   1   3  -2      515.89      509.14      9.09 o 
   2   3  -2     1833.86     1794.14     21.24 o 
   3   3  -2       61.98       64.56      2.31 o 
   4   3  -2       93.15       95.13      3.09 o 
   5   3  -2       48.43       50.80      1.92 o 
   6   3  -2      300.52      305.68      4.44 o 
   7   3  -2      224.96      232.12      3.81 o 
   8   3  -2      687.19      656.23      7.61 o 
   9   3  -2       39.65       37.67      2.14 o 
  10   3  -2     1812.33     1788.96     19.36 o 
  11   3  -2      875.39      884.55     10.80 o 
  12   3  -2      511.51      494.71      7.08 o 
  13   3  -2        5.30        6.13      1.99 o 
  14   3  -2      143.92      141.76      4.28 o 
  15   3  -2       72.71       79.89      4.11 o 
  16   3  -2      346.31      340.97      7.99 o 
  17   3  -2      793.00      809.98     14.11 o 
  18   3  -2      155.76      165.24      6.42 o 
  19   3  -2       56.44       61.22      4.69 o 
  20   3  -2       95.16      103.89      5.75 o 
  21   3  -2      113.54      137.65      6.48 o 
   0   4  -2     1576.13     1575.61     27.69 o 
   1   4  -2      255.52      250.14      5.28 o 
   2   4  -2      113.61      114.38      3.71 o 
   3   4  -2      149.47      144.98      4.09 o 
   4   4  -2       64.37       67.09      2.98 o 
   5   4  -2       98.38       91.15      2.86 o 
   6   4  -2      128.82      127.61      3.26 o 
   7   4  -2      980.98      950.30     10.66 o 
   8   4  -2      136.93      146.34      3.96 o 
   9   4  -2      108.51      111.67      3.60 o 
  10   4  -2      367.79      359.13      6.20 o 
  11   4  -2      468.04      474.36      7.82 o 
  12   4  -2        7.53        5.71      2.32 o 
  13   4  -2       47.17       42.37      3.14 o 
  14   4  -2       78.38       85.03      4.66 o 
  15   4  -2      226.96      214.72      8.40 o 
  16   4  -2       25.11       31.91      8.99 o 
  17   4  -2       19.62       26.27      4.84 o 
   1   5  -2      140.11      137.64      6.70 o 
   2   5  -2        4.41        3.95      6.41 o 
   3   5  -2       53.02       56.70      4.57 o 
   4   5  -2      587.47      585.54     12.43 o 
   5   5  -2       87.44       97.55      5.91 o 
   6   5  -2      152.46      157.60      5.81 o 
   7   5  -2      184.11      192.87      6.38 o 
   8   5  -2      426.10      427.35     11.11 o 
   9   5  -2        1.15        0.77      2.82 o 
  10   5  -2      258.87      271.92      7.73 o 
  11   5  -2      166.74      179.79     11.98 o 
  12   5  -2      105.77      115.53      6.93 o 
   2   0  -1      492.34      510.62     11.84 o 
   4   0  -1     7201.10     7270.53    156.76 o 
   6   0  -1     5092.66     5058.33     94.61 o 
   8   0  -1     4026.89     4230.05     89.52 o 
  10   0  -1     1536.50     1775.95     56.09 o 
  12   0  -1     1974.75     2013.70     56.16 o 
  14   0  -1      226.57      214.35      7.03 o 
  16   0  -1      661.89      608.21     14.03 o 
  18   0  -1      120.78      134.99      7.06 o 
  20   0  -1      522.11      489.08     13.08 o 
  22   0  -1      258.18      266.98      9.74 o 
  24   0  -1      228.83      242.87     11.53 o 
   0   1  -1     1612.33     1709.26     37.17 o 
   1   1  -1      658.13      715.26      6.96 o 
   2   1  -1     1694.97     1760.57     20.12 o 
   3   1  -1     6228.03     6533.86     57.30 o 
   4   1  -1     1246.83     1252.05     10.93 o 
   5   1  -1     3135.84     3226.76     29.43 o 
   6   1  -1      192.75      192.45      3.09 o 
   7   1  -1      663.02      624.34      7.32 o 
   8   1  -1       13.34       12.97      1.05 o 
   9   1  -1     1966.62     1990.81     18.85 o 
  10   1  -1      460.40      457.99      6.15 o 
  11   1  -1     1835.59     1774.37     18.79 o 
  12   1  -1      174.02      200.54      3.34 o 
  13   1  -1      590.75      507.59      6.25 o 
  14   1  -1        5.70       11.71      1.60 o 
  15   1  -1      826.44      838.86     12.41 o 
  16   1  -1      377.61      375.10      7.22 o 
  17   1  -1       63.39       60.75      3.99 o 
  18   1  -1      568.79      571.97      8.78 o 
  19   1  -1      231.51      231.29      5.34 o 
  20   1  -1       32.76       37.60      2.89 o 
  21   1  -1      313.78      300.12      6.40 o 
  22   1  -1        8.65       12.54      2.58 o 
  23   1  -1      511.90      525.89     12.48 o 
  24   1  -1       38.92       47.11      3.60 o 
   1   2  -1     1002.70      971.61      8.88 o 
   2   2  -1        1.95        2.77      0.87 o 
   3   2  -1      192.21      192.47      3.08 o 
   4   2  -1      961.23      988.99      9.75 o 
   5   2  -1      437.10      454.58      5.13 o 
   6   2  -1      478.86      454.22      5.17 o 
   7   2  -1     2556.99     2560.64     28.81 o 
   8   2  -1      687.21      684.54      8.14 o 
   9   2  -1        8.65        9.83      1.25 o 
  10   2  -1      620.10      602.47      7.00 o 
  11   2  -1      254.98      245.91      3.91 o 
  12   2  -1      652.18      630.07      7.44 o 
  13   2  -1      601.54      587.67      8.02 o 
  14   2  -1      797.83      769.04      9.94 o 
  15   2  -1       96.19       97.42      2.72 o 
  16   2  -1      131.78      132.97      3.54 o 
  17   2  -1      598.67      572.70      8.84 o 
  18   2  -1        5.60        1.08      1.99 o 
  19   2  -1      390.46      383.49      7.16 o 
  20   2  -1        0.62        3.96      2.20 o 
  21   2  -1      397.40      418.03      7.87 o 
  22   2  -1      195.59      209.13      6.28 o 
  23   2  -1        7.24       11.61      2.92 o 
   0   3  -1      951.15      880.63     11.38 o 
   1   3  -1      504.33      555.13      5.98 o 
   2   3  -1     1269.44     1281.87     13.38 o 
   3   3  -1       20.21       17.62      1.33 o 
   4   3  -1      415.78      392.53      4.99 o 
   5   3  -1      169.37      154.31      2.97 o 
   6   3  -1      595.14      589.62      7.50 o 
   7   3  -1      458.45      459.43      6.29 o 
   8   3  -1      637.33      662.32     10.29 o 
   9   3  -1      277.50      287.08      6.26 o 
  10   3  -1     1447.48     1414.48     17.61 o 
  11   3  -1      933.86      927.95     12.52 o 
  12   3  -1      125.66      132.95      3.97 o 
  13   3  -1       94.34       93.43      3.51 o 
  14   3  -1      463.43      464.74      8.03 o 
  15   3  -1       87.78       91.20      3.61 o 
  16   3  -1      403.38      408.72      9.07 o 
  17   3  -1      170.59      169.92      5.27 o 
  18   3  -1     1193.99     1198.81     20.24 o 
  19   3  -1      116.08      112.11      6.99 o 
  20   3  -1       39.96       37.38      6.10 o 
  21   3  -1       12.37        6.72      5.20 o 
   1   4  -1      507.13      501.24      7.14 o 
   2   4  -1      302.95      301.62      5.18 o 
   3   4  -1      249.34      243.99      5.38 o 
   4   4  -1      163.64      152.80      4.35 o 
   5   4  -1      217.40      215.36      4.51 o 
   6   4  -1      242.15      239.18      4.77 o 
   7   4  -1       97.64       90.81      3.25 o 
   8   4  -1      386.64      378.84      6.26 o 
   9   4  -1       86.81       85.22      3.20 o 
  10   4  -1      162.54      163.27      4.14 o 
  11   4  -1      334.21      332.53      6.78 o 
  12   4  -1      159.96      165.29      4.90 o 
  13   4  -1       67.09       71.47      4.36 o 
  14   4  -1       61.50       59.70      4.20 o 
  15   4  -1      131.96      120.37      5.45 o 
  16   4  -1      194.29      227.09     12.94 o 
  17   4  -1      565.95      587.99     16.42 o 
  18   4  -1       33.09       38.41      9.61 o 
   0   5  -1      255.07      264.52     12.83 o 
   1   5  -1       72.46       77.61      9.35 o 
   2   5  -1      310.80      329.08     10.16 o 
   3   5  -1      174.62      183.71      7.72 o 
   4   5  -1      554.09      554.10     16.67 o 
   5   5  -1      693.25      697.11     13.25 o 
   6   5  -1       30.30       41.55      3.27 o 
   7   5  -1       26.49       28.79      3.03 o 
   8   5  -1        4.19        1.30      2.42 o 
   9   5  -1      121.90      133.71      5.80 o 
  10   5  -1       40.89       41.18      3.80 o 
  11   5  -1       59.51       62.18      3.87 o 
  12   5  -1       65.24       71.37      5.97 o 
   2   0   0      271.16      265.15      6.45 o 
   4   0   0       17.38       17.77      1.08 o 
   6   0   0     4743.30     4613.17     60.01 o 
   8   0   0     2956.92     2970.56     39.25 o 
  10   0   0      391.13      382.15      8.67 o 
  12   0   0     2648.97     2930.41     39.27 o 
  14   0   0       24.17       38.22      2.19 o 
  16   0   0      110.98      112.74      5.68 o 
  18   0   0     2274.75     2190.41     40.01 o 
  20   0   0        0.05       -1.14      3.13 o 
  22   0   0       39.21       37.77      4.78 o 
  24   0   0      247.28      256.80     10.04 o 
   1   1   0     1110.55     1048.17     10.75 o 
   2   1   0     7168.44     7286.57     64.77 o 
   3   1   0      769.21      738.56      8.68 o 
   4   1   0      983.11      997.16     10.28 o 
   5   1   0      356.41      368.13      5.90 o 
   6   1   0      605.47      605.97      6.91 o 
   7   1   0     1643.47     1711.55     17.77 o 
   8   1   0       47.14       49.87      2.55 o 
   9   1   0        1.96        1.94      0.79 o 
  10   1   0      144.56      183.25      3.48 o 
  11   1   0     3815.88     3859.39     36.39 o 
  12   1   0      868.69      803.35      8.81 o 
  13   1   0       78.87       94.04      2.45 o 
  14   1   0       46.61       48.34      1.90 o 
  15   1   0        3.25        3.21      1.38 o 
  16   1   0      154.38      155.27      4.59 o 
  17   1   0      963.81      971.82     14.35 o 
  18   1   0        3.44        8.79      2.24 o 
  19   1   0      272.14      282.17      6.62 o 
  20   1   0       76.08       82.04      5.03 o 
  21   1   0       10.39       12.70      2.70 o 
  22   1   0      520.21      516.47     10.06 o 
  23   1   0      234.70      212.05      6.39 o 
  24   1   0      234.48      282.33      8.07 o 
   0   2   0     5392.10     5454.86     69.00 o 
   1   2   0      946.20      918.44     10.01 o 
   2   2   0     1047.78     1042.87      9.45 o 
   3   2   0      498.08      501.58      5.11 o 
   4   2   0       27.58       35.63      1.21 o 
   5   2   0     3548.66     3478.52     31.44 o 
   6   2   0      528.74      552.56      7.45 o 
   7   2   0      544.96      528.76      7.28 o 
   8   2   0      121.70      105.31      2.90 o 
   9   2   0       91.11       86.17      2.55 o 
  10   2   0      172.03      188.88      5.09 o 
  11   2   0      209.34      207.67      3.55 o 
  12   2   0      123.85      123.73      2.88 o 
  13   2   0     5588.62     5463.20     47.34 o 
  14   2   0     1386.83     1388.78     13.58 o 
  15   2   0      134.54      123.08      4.50 o 
  16   2   0      128.10      122.73      3.89 o 
  17   2   0        2.47        2.10      1.85 o 
  18   2   0      455.78      419.37      7.38 o 
  19   2   0       58.30       60.43      3.29 o 
  20   2   0      219.28      222.78      5.56 o 
  21   2   0        4.28        0.55      2.30 o 
  22   2   0      265.27      291.72      6.65 o 
  23   2   0      169.45      163.63      5.27 o 
   1   3   0        0.17       -0.82      0.83 o 
   2   3   0     1471.55     1489.91     13.52 o 
   3   3   0      972.44      989.07     10.20 o 
   4   3   0      549.28      514.90      6.59 o 
   5   3   0      398.57      421.65      5.21 o 
   6   3   0     1237.28     1158.52     11.69 o 
   7   3   0       50.64       51.08      2.21 o 
   8   3   0       25.80       31.88      1.85 o 
   9   3   0      415.90      432.94      6.16 o 
  10   3   0      465.79      448.57      7.38 o 
  11   3   0      344.06      347.02      7.81 o 
  12   3   0      240.29      219.82      4.91 o 
  13   3   0       42.15       42.12      2.63 o 
  14   3   0      349.67      341.70      6.41 o 
  15   3   0       88.24       95.35      4.99 o 
  16   3   0       55.21       53.30      2.88 o 
  17   3   0       30.23       17.72      4.85 o 
  18   3   0      207.34      200.68     14.51 o 
  19   3   0        0.02       -3.70      4.40 o 
  20   3   0       11.63        7.13      5.13 o 
  21   3   0      124.47      123.60      8.34 o 
   0   4   0      488.06      465.21      9.01 o 
   1   4   0       62.07       70.37      2.12 o 
   2   4   0       62.55       67.18      2.80 o 
   3   4   0        6.01        7.36      1.98 o 
   4   4   0      265.85      253.79      5.68 o 
   5   4   0     1100.94     1077.25     12.85 o 
   6   4   0        5.47        5.75      3.41 o 
   7   4   0      545.39      538.22     10.11 o 
   8   4   0        9.94        8.28      2.49 o 
   9   4   0       80.02       83.01      4.15 o 
  10   4   0        0.08       -0.24      2.78 o 
  11   4   0       65.56       69.86      4.03 o 
  12   4   0       56.32       59.91      5.47 o 
  13   4   0      722.59      734.77     18.47 o 
  14   4   0      547.60      560.22     15.26 o 
  15   4   0        3.83       13.13      3.13 o 
  16   4   0       69.33       82.84      4.34 o 
  17   4   0       22.69       15.62      6.10 o 
  18   4   0       47.42       50.26      6.46 o 
   1   5   0      252.87      247.75      7.25 o 
   2   5   0       10.19        6.25      3.05 o 
   3   5   0      110.98      103.71      5.21 o 
   4   5   0      238.81      244.23      8.14 o 
   5   5   0       77.36       82.58      4.90 o 
   6   5   0      152.81      157.79      7.40 o 
   7   5   0       71.49       71.43      4.57 o 
   8   5   0      278.29      290.37      8.00 o 
   9   5   0        8.94       10.73      3.26 o 
  10   5   0      233.63      232.06      6.19 o 
  11   5   0      217.80      222.30      6.16 o 
  12   5   0       85.88       89.36      4.40 o 
   2   0   1      511.23      533.19      7.57 o 
   4   0   1     7277.32     7405.59    150.32 o 
   6   0   1     5054.56     5045.49     94.79 o 
   8   0   1     4044.02     4227.33     90.57 o 
  10   0   1     1621.58     1890.67     25.85 o 
  12   0   1     1970.09     1997.13     35.62 o 
  14   0   1      229.17      223.58      7.73 o 
  16   0   1      666.85      651.22     11.05 o 
  18   0   1      124.11      133.87      6.36 o 
  20   0   1      499.13      476.80     14.94 o 
  22   0   1      252.35      277.37     20.39 o 
  24   0   1      221.79      228.79      9.55 o 
   0   1   1     1540.38     1576.66     20.38 o 
   1   1   1      683.48      723.42      7.64 o 
   2   1   1     1668.24     1725.35     17.32 o 
   3   1   1     6219.81     6548.35     82.84 o 
   4   1   1     1273.70     1286.11     21.39 o 
   5   1   1     3129.28     3181.57     59.30 o 
   6   1   1      200.16      196.99      2.84 o 
   7   1   1      644.44      598.08      6.48 o 
   8   1   1       14.02       15.46      1.15 o 
   9   1   1     1970.00     2014.80     19.97 o 
  10   1   1      470.85      471.81      6.07 o 
  11   1   1     1800.11     1766.90     19.59 o 
  12   1   1      166.72      196.99      3.71 o 
  13   1   1      575.71      507.69      7.01 o 
  14   1   1        3.35        6.20      1.24 o 
  15   1   1      800.20      811.04     10.37 o 
  16   1   1      372.07      380.36      6.14 o 
  17   1   1       68.22       69.09      3.43 o 
  18   1   1      571.68      565.68      9.83 o 
  19   1   1      230.76      235.39      6.04 o 
  20   1   1       33.21       37.29      3.18 o 
  21   1   1      306.61      305.77      7.22 o 
  22   1   1        8.99        7.45      2.65 o 
  23   1   1      528.32      511.30     10.16 o 
  24   1   1       36.49       45.81      3.91 o 
   1   2   1      991.49      952.40     10.34 o 
   2   2   1        1.73        2.84      0.85 o 
   3   2   1      219.32      223.70      3.08 o 
   4   2   1      976.75     1000.57      8.51 o 
   5   2   1      436.81      452.56      4.82 o 
   6   2   1      484.63      460.30      5.79 o 
   7   2   1     2528.09     2545.46     28.69 o 
   8   2   1      677.23      661.29      8.74 o 
   9   2   1        8.33       13.34      1.65 o 
  10   2   1      631.29      612.47      7.70 o 
  11   2   1      249.84      244.01      3.96 o 
  12   2   1      683.94      660.11      8.59 o 
  13   2   1      589.99      557.86      9.14 o 
  14   2   1      789.13      751.34      8.90 o 
  15   2   1      108.70      109.96      3.00 o 
  16   2   1      125.88      127.10      3.69 o 
  17   2   1      601.95      579.52      8.88 o 
  18   2   1        5.14        2.24      2.09 o 
  19   2   1      389.48      375.99      7.07 o 
  20   2   1        0.50        3.24      2.15 o 
  21   2   1      399.03      419.78      7.87 o 
  22   2   1      198.75      211.09      6.76 o 
  23   2   1        7.18        1.78      4.56 o 
   0   3   1      980.24      913.04     13.43 o 
   1   3   1      490.36      543.22      6.25 o 
   2   3   1     1240.65     1257.30     13.80 o 
   3   3   1       22.43       20.76      1.63 o 
   4   3   1      432.86      408.69      4.41 o 
   5   3   1      164.63      149.80      2.56 o 
   6   3   1      596.20      596.31      6.90 o 
   7   3   1      446.06      440.18      6.11 o 
   8   3   1      652.77      680.23      8.49 o 
   9   3   1      285.53      289.82      4.93 o 
  10   3   1     1472.42     1420.90     19.33 o 
  11   3   1      928.09      928.57     11.13 o 
  12   3   1      116.03      119.76      3.70 o 
  13   3   1      101.75       96.31      3.28 o 
  14   3   1      464.17      465.58      8.27 o 
  15   3   1       89.07       89.36      3.92 o 
  16   3   1      392.87      390.94     10.78 o 
  17   3   1      165.91      158.20      6.14 o 
  18   3   1     1194.10     1161.40     25.14 o 
  19   3   1      112.34      112.40      7.61 o 
  20   3   1       35.10       37.31     10.08 o 
  21   3   1       11.55        5.55      5.28 o 
   1   4   1      508.26      506.91      6.17 o 
   2   4   1      313.22      304.16      5.44 o 
   3   4   1      243.69      238.00      4.23 o 
   4   4   1      164.63      161.41      3.87 o 
   5   4   1      217.44      206.30      5.65 o 
   6   4   1      231.49      216.24      5.85 o 
   7   4   1       93.26       89.97      4.19 o 
   8   4   1      387.36      378.10      8.14 o 
   9   4   1       86.58       88.61      4.31 o 
  10   4   1      167.49      173.11      5.60 o 
  11   4   1      331.31      312.95      9.82 o 
  12   4   1      162.83      161.08      5.65 o 
  13   4   1       66.18       65.45      4.16 o 
  14   4   1       62.12       60.61      3.82 o 
  15   4   1      134.52      132.54      5.98 o 
  16   4   1      193.10      207.66      7.33 o 
  17   4   1      579.83      586.37     16.30 o 
  18   4   1       31.75       40.04      6.16 o 
   0   5   1      258.21      253.26     12.82 o 
   1   5   1       71.79       74.44      4.02 o 
   2   5   1      310.98      306.12      7.04 o 
   3   5   1      177.58      178.91      6.37 o 
   4   5   1      558.36      554.56     11.75 o 
   5   5   1      695.77      710.52     13.59 o 
   6   5   1       31.07       39.52      4.04 o 
   7   5   1       27.10       24.66      3.66 o 
   8   5   1        3.79        2.83      2.96 o 
   9   5   1      123.29      142.80      5.94 o 
  10   5   1       41.99       43.02      4.15 o 
  11   5   1       60.27       57.19      5.11 o 
  12   5   1       61.04       62.39      4.65 o 
   0   0   2     5214.99     5689.76    129.09 o 
   2   0   2     8052.83     8383.57    207.64 o 
   4   0   2     4434.40     4537.11     62.71 o 
   6   0   2       94.95      103.65      4.28 o 
   8   0   2     3443.20     3667.89     67.56 o 
  10   0   2     2080.50     2277.38     30.85 o 
  12   0   2      116.73      123.06      3.93 o 
  14   0   2     1798.75     1713.96     31.21 o 
  16   0   2      602.15      614.11     13.55 o 
  18   0   2      132.11      137.62      6.61 o 
  20   0   2     1792.00     1715.37     33.23 o 
  22   0   2      343.82      348.93     11.21 o 
  24   0   2       85.96       93.85      6.73 o 
   1   1   2     5683.32     5836.20     63.43 o 
   2   1   2     6582.15     6631.08     80.27 o 
   3   1   2    20411.86    20776.39    290.87 o 
   4   1   2      953.66      969.59     10.91 o 
   5   1   2     1554.33     1491.42     20.44 o 
   6   1   2      353.73      383.72      7.32 o 
   7   1   2      522.81      547.56      6.65 o 
   8   1   2      961.51      998.76     17.39 o 
   9   1   2       13.50       22.82      1.26 o 
  10   1   2      992.68      992.93     11.01 o 
  11   1   2      430.15      409.04      6.68 o 
  12   1   2       47.41       50.27      1.78 o 
  13   1   2      875.56      905.14      9.86 o 
  14   1   2      202.28      193.55      4.04 o 
  15   1   2     2081.89     2066.05     22.99 o 
  16   1   2     1238.92     1226.73     18.80 o 
  17   1   2      240.78      255.72      5.99 o 
  18   1   2      123.71      121.08      4.42 o 
  19   1   2      192.23      191.84      5.49 o 
  20   1   2      107.27      109.46      4.48 o 
  21   1   2      540.09      539.07     10.06 o 
  22   1   2       52.90       54.75      4.07 o 
  23   1   2       96.45      102.08      4.86 o 
  24   1   2       46.17       47.74      5.18 o 
   0   2   2      321.03      311.55      5.35 o 
   1   2   2      783.03      758.78      7.69 o 
   2   2   2     1001.53      993.87      9.74 o 
   3   2   2     2417.04     2481.30     23.60 o 
   4   2   2      101.21      106.09      2.93 o 
   5   2   2     1361.96     1422.42     13.66 o 
   6   2   2     1378.58     1492.62     15.72 o 
   7   2   2      556.66      545.89      8.82 o 
   8   2   2      183.96      181.26      4.43 o 
   9   2   2     2050.50     1937.25     26.72 o 
  10   2   2       78.77       84.99      2.76 o 
  11   2   2      194.43      189.63      3.77 o 
  12   2   2      153.29      159.41      3.80 o 
  13   2   2      443.24      450.24      6.58 o 
  14   2   2      166.47      162.04      4.27 o 
  15   2   2      728.04      726.41     11.02 o 
  16   2   2       21.73       27.62      3.90 o 
  17   2   2       40.34       46.69      2.94 o 
  18   2   2      192.59      194.37      6.44 o 
  19   2   2      146.61      162.04     10.24 o 
  20   2   2      280.12      278.04     11.19 o 
  21   2   2      211.26      218.68     10.37 o 
  22   2   2       13.55       11.99      5.55 o 
  23   2   2      155.66      158.03      7.68 o 
   1   3   2      528.21      530.77      6.13 o 
   2   3   2     1833.91     1792.62     17.22 o 
   3   3   2       60.00       59.00      2.16 o 
   4   3   2       88.80       92.35      1.99 o 
   5   3   2       50.48       56.79      1.85 o 
   6   3   2      299.44      310.29      4.09 o 
   7   3   2      239.10      244.91      3.83 o 
   8   3   2      690.10      655.61      8.23 o 
   9   3   2       39.77       34.91      2.38 o 
  10   3   2     1782.14     1736.80     21.29 o 
  11   3   2      876.68      866.92     11.06 o 
  12   3   2      504.85      483.33      8.25 o 
  13   3   2        5.30       10.23      2.61 o 
  14   3   2      150.71      147.49      4.60 o 
  15   3   2       73.02       75.15      5.85 o 
  16   3   2      352.24      344.23      8.55 o 
  17   3   2      791.86      846.54     15.30 o 
  18   3   2      162.32      173.70     15.61 o 
  19   3   2       60.44       58.88      6.44 o 
  20   3   2       94.02       81.93      7.27 o 
  21   3   2      113.75      139.29      8.73 o 
   0   4   2     1569.13     1518.99     27.51 o 
   1   4   2      246.87      239.83      5.45 o 
   2   4   2      114.69      113.72      3.57 o 
   3   4   2      143.78      137.94      3.84 o 
   4   4   2       66.12       62.58      2.79 o 
   5   4   2      101.90       95.82      2.97 o 
   6   4   2      129.24      128.65      6.62 o 
   7   4   2      978.06      951.90     13.26 o 
   8   4   2      133.74      140.80      5.04 o 
   9   4   2      108.05      107.89      6.89 o 
  10   4   2      349.59      336.31      7.78 o 
  11   4   2      460.95      462.46     24.95 o 
  12   4   2        8.50       11.57      3.11 o 
  13   4   2       42.78       42.10      3.36 o 
  14   4   2       78.91       87.11      4.26 o 
  15   4   2      224.73      225.22      7.47 o 
  16   4   2       26.33       33.60      4.29 o 
  17   4   2       20.79       23.68      4.14 o 
   1   5   2      136.28      136.67      4.98 o 
   2   5   2        4.85        4.49      2.63 o 
   3   5   2       51.05       57.11      4.76 o 
   4   5   2      586.71      582.91     13.00 o 
   5   5   2       84.02       84.44      6.06 o 
   6   5   2      169.08      165.55      7.66 o 
   7   5   2      179.79      181.66      7.97 o 
   8   5   2      429.77      411.16     11.91 o 
   9   5   2        1.38        0.49      3.79 o 
  10   5   2      253.33      264.03      9.59 o 
  11   5   2      169.62      190.46      8.35 o 
  12   5   2      101.11      125.63      7.27 o 
   2   0   3     2207.49     2213.68     78.52 o 
   4   0   3      485.33      496.91     11.73 o 
   6   0   3     1369.61     1463.75     30.91 o 
   8   0   3     1527.25     1447.63     22.42 o 
  10   0   3     3102.24     3048.00     40.84 o 
  12   0   3      419.49      425.86      7.80 o 
  14   0   3     1033.88      982.47     15.19 o 
  16   0   3      990.58      948.11     19.88 o 
  18   0   3     1086.31     1073.17     22.12 o 
  20   0   3      712.49      654.49     15.89 o 
  22   0   3      349.38      336.63     22.79 o 
  24   0   3       91.76       99.66      7.02 o 
   0   1   3     1890.07     1855.74     61.90 o 
   1   1   3     1028.97     1033.61     11.19 o 
   2   1   3     2244.37     2449.23     25.19 o 
   3   1   3     1924.89     2030.76     23.50 o 
   4   1   3     2138.51     2200.55     25.42 o 
   5   1   3      269.44      258.73      4.74 o 
   6   1   3      433.56      514.50      5.72 o 
   7   1   3     5112.80     5389.08     66.82 o 
   8   1   3      168.15      178.42      3.02 o 
   9   1   3     1752.22     1625.37     25.18 o 
  10   1   3      356.11      337.91      5.19 o 
  11   1   3      279.30      267.77      4.21 o 
  12   1   3       23.03       24.09      2.11 o 
  13   1   3      155.16      163.45      4.11 o 
  14   1   3      278.23      283.62      5.02 o 
  15   1   3     1429.20     1424.55     16.66 o 
  16   1   3       68.73       72.06      2.61 o 
  17   1   3      545.43      519.60      7.84 o 
  18   1   3       46.78       48.11      2.67 o 
  19   1   3      195.70      196.27      6.31 o 
  20   1   3      119.22      126.28      4.77 o 
  21   1   3       98.14      114.50      4.82 o 
  22   1   3      131.01      129.80      5.13 o 
  23   1   3       56.04       64.93      4.16 o 
  24   1   3       53.86       77.59      8.14 o 
   1   2   3      788.19      763.76      8.68 o 
   2   2   3      206.87      224.89      3.85 o 
   3   2   3     2218.99     2241.70     25.96 o 
   4   2   3     1263.85     1308.75     17.67 o 
   5   2   3     1748.29     1934.74     20.72 o 
   6   2   3     1250.15     1313.75     13.10 o 
   7   2   3     1267.92     1233.30     13.54 o 
   8   2   3     1146.63     1110.47     11.30 o 
   9   2   3       94.14      103.36      2.76 o 
  10   2   3      642.60      580.86      9.49 o 
  11   2   3      476.39      461.31      7.02 o 
  12   2   3      218.17      217.57      4.15 o 
  13   2   3      737.08      728.55     12.32 o 
  14   2   3      657.87      668.21     10.24 o 
  15   2   3     1177.04     1189.99     16.36 o 
  16   2   3      547.68      524.00     10.89 o 
  17   2   3       88.61       99.98      6.81 o 
  18   2   3       63.80       71.15      4.49 o 
  19   2   3       59.46       64.62      6.82 o 
  20   2   3       54.21       61.16      6.91 o 
  21   2   3      402.90      384.47     13.56 o 
  22   2   3       21.26       19.02      6.06 o 
  23   2   3       33.37       29.12      6.67 o 
   0   3   3      414.99      423.79      7.44 o 
   1   3   3       15.67       17.44      1.17 o 
   2   3   3      760.81      749.42      9.12 o 
   3   3   3       17.75       18.61      1.34 o 
   4   3   3      924.43      894.98     12.10 o 
   5   3   3      263.56      253.57      4.44 o 
   6   3   3       95.10       88.69      3.76 o 
   7   3   3      363.14      365.05      5.18 o 
   8   3   3      118.85      107.32      2.92 o 
   9   3   3        3.66        2.43      1.51 o 
  10   3   3      482.55      460.68      9.18 o 
  11   3   3        7.63        5.51      1.85 o 
  12   3   3       86.50       86.91      3.22 o 
  13   3   3      195.37      192.73      5.06 o 
  14   3   3      839.93      809.76     14.35 o 
  15   3   3       21.19       16.61      3.22 o 
  16   3   3      126.47      124.27      5.60 o 
  17   3   3       75.82       78.23      4.77 o 
  18   3   3      412.49      405.61      9.77 o 
  19   3   3        8.99        9.28      5.02 o 
  20   3   3      868.97      925.48     22.00 o 
   1   4   3      989.21      971.59     13.63 o 
   2   4   3      318.14      310.08      6.36 o 
   3   4   3     1079.00     1082.35     14.89 o 
   4   4   3      296.44      297.21      6.23 o 
   5   4   3      106.34      106.97      4.51 o 
   6   4   3      374.18      355.05      6.22 o 
   7   4   3      157.25      161.08      4.10 o 
   8   4   3      553.27      543.98      7.98 o 
   9   4   3      288.34      311.98      5.88 o 
  10   4   3        0.98        0.55      2.22 o 
  11   4   3      172.51      179.45      6.08 o 
  12   4   3      160.93      170.63      5.48 o 
  13   4   3      363.76      369.28      7.74 o 
  14   4   3       48.04       47.41      4.33 o 
  15   4   3      188.87      188.90     10.72 o 
  16   4   3      142.20      152.70      6.66 o 
  17   4   3      117.44      134.89      6.51 o 
   0   5   3      219.02      240.14      8.98 o 
   1   5   3       98.21      101.47      4.44 o 
   2   5   3      139.99      147.03      5.13 o 
   3   5   3      166.01      159.17      5.28 o 
   4   5   3      104.75      114.93      4.76 o 
   5   5   3      420.59      423.47      9.84 o 
   6   5   3      139.82      145.71      8.43 o 
   7   5   3       33.79       27.40      4.71 o 
   8   5   3       44.55       42.23     12.95 o 
   9   5   3      167.96      168.80      7.92 o 
  10   5   3        5.11       13.21      4.33 o 
  11   5   3       28.84       29.80      8.76 o 
   0   0   4    13643.95    14997.90    337.74 o 
   2   0   4      560.66      663.70     17.01 o 
   4   0   4     3344.92     3466.45     56.46 o 
   6   0   4     2361.86     2389.31     27.70 o 
   8   0   4     2581.77     2754.13     46.59 o 
  10   0   4     1194.37     1241.82     22.79 o 
  12   0   4      458.86      439.49      8.18 o 
  14   0   4      652.52      652.49     14.42 o 
  16   0   4      825.88      831.48     13.77 o 
  18   0   4     4380.22     4553.83    169.90 o 
  20   0   4       16.19       15.14      3.72 o 
  22   0   4      182.62      193.62      8.49 o 
  24   0   4      189.46      204.04      9.18 o 
   1   1   4     1813.81     1846.95     19.40 o 
   2   1   4      113.53      103.56      2.36 o 
   3   1   4      165.84      150.86      3.10 o 
   4   1   4      618.70      668.62      8.74 o 
   5   1   4     1674.43     1782.01     21.06 o 
   6   1   4     1801.48     1816.90     21.54 o 
   7   1   4     2324.79     2290.34     24.52 o 
   8   1   4      837.00      900.84      9.43 o 
   9   1   4        7.54        8.60      1.40 o 
  10   1   4      212.58      223.78      4.14 o 
  11   1   4      720.98      651.84      9.12 o 
  12   1   4      460.00      442.56      7.29 o 
  13   1   4      105.79      107.16      3.55 o 
  14   1   4      314.50      315.94      6.13 o 
  15   1   4      324.15      331.77      6.46 o 
  16   1   4      382.10      385.21      7.12 o 
  17   1   4      876.21      822.06     13.11 o 
  18   1   4      226.09      204.66      4.67 o 
  19   1   4      366.93      353.90      8.93 o 
  20   1   4      183.17      186.35      6.70 o 
  21   1   4      393.32      378.97     13.36 o 
  22   1   4       81.03       90.35      8.06 o 
  23   1   4       62.31       70.74      7.76 o 
   0   2   4     1221.69     1188.77     28.49 o 
   1   2   4     1070.67     1060.14     12.00 o 
   2   2   4      754.44      727.21      8.75 o 
   3   2   4      947.20      975.43     14.94 o 
   4   2   4     3907.28     4038.97     52.35 o 
   5   2   4     3769.25     3783.11     39.10 o 
   6   2   4      191.40      202.02      3.78 o 
   7   2   4      339.30      354.41      5.93 o 
   8   2   4       21.01       23.46      1.31 o 
   9   2   4      361.27      337.88      5.85 o 
  10   2   4      174.86      160.67      3.73 o 
  11   2   4      307.00      299.19      6.46 o 
  12   2   4       45.15       51.70      3.03 o 
  13   2   4      811.22      774.26     24.33 o 
  14   2   4      355.43      344.63      8.31 o 
  15   2   4      440.65      426.26      9.57 o 
  16   2   4      552.56      573.69     11.75 o 
  17   2   4       38.38       48.60      4.09 o 
  18   2   4      482.01      480.93     10.77 o 
  19   2   4      320.16      319.93      8.68 o 
  20   2   4       87.52      103.42      9.96 o 
  21   2   4       13.08       13.55     15.09 o 
  22   2   4       37.45       41.68      7.29 o 
   1   3   4       64.44       69.43      2.27 o 
   2   3   4      239.67      220.73      3.99 o 
   3   3   4      494.30      485.83      6.14 o 
   4   3   4      606.48      575.79      7.02 o 
   5   3   4      215.34      209.99      4.26 o 
   6   3   4      769.78      751.78      8.77 o 
   7   3   4      200.47      195.26      3.77 o 
   8   3   4     1072.68     1050.00     11.59 o 
   9   3   4      162.81      152.53      3.45 o 
  10   3   4       82.19       76.52      2.64 o 
  11   3   4       14.84        8.86      1.89 o 
  12   3   4      593.14      578.03     12.23 o 
  13   3   4       65.96       63.32      3.30 o 
  14   3   4       81.39       85.11      4.55 o 
  15   3   4      117.85      113.60      5.34 o 
  16   3   4      218.77      227.98      7.09 o 
  17   3   4       20.25       21.15      3.60 o 
  18   3   4       12.39        7.00      3.45 o 
  19   3   4      161.75      174.56      6.82 o 
  20   3   4       78.33       79.73      9.51 o 
   0   4   4       28.99       27.56      4.18 o 
   1   4   4      151.21      145.50      4.53 o 
   2   4   4      621.61      607.05      9.79 o 
   3   4   4      549.75      551.82      9.20 o 
   4   4   4      162.55      162.35      5.05 o 
   5   4   4      593.67      563.99      9.36 o 
   6   4   4      115.89      111.43      3.74 o 
   7   4   4      148.31      158.57      4.26 o 
   8   4   4      310.54      320.26      8.34 o 
   9   4   4     1102.73     1082.19     15.05 o 
  10   4   4      310.14      305.71      6.55 o 
  11   4   4      511.64      491.03      7.94 o 
  12   4   4       13.12       11.79      2.35 o 
  13   4   4      170.08      170.07      5.37 o 
  14   4   4      262.15      286.97      8.20 o 
  15   4   4       52.98       51.90      4.55 o 
  16   4   4        3.76        5.46      3.49 o 
   1   5   4      186.43      194.19      6.61 o 
   2   5   4       88.84       88.39      4.19 o 
   3   5   4      236.31      227.14      6.23 o 
   4   5   4      230.59      230.53      6.75 o 
   5   5   4       67.90       63.90      3.92 o 
   6   5   4      250.97      243.12      7.48 o 
   7   5   4      209.92      203.68      6.96 o 
   8   5   4      141.23      139.46      7.37 o 
   9   5   4        3.79        0.50      3.88 o 
  10   5   4      207.78      207.21     13.66 o 
   2   0   5     1909.82     2099.07     49.29 o 
   4   0   5     1164.83     1174.40     21.70 o 
   6   0   5     2536.67     2516.14     29.26 o 
   8   0   5      420.00      559.97     17.48 o 
  10   0   5     1291.77     1419.01     25.96 o 
  12   0   5     2252.70     2284.43     40.16 o 
  14   0   5      432.76      433.31     10.99 o 
  16   0   5      113.93      105.63      5.65 o 
  18   0   5      818.68      846.86     18.25 o 
  20   0   5      284.11      287.82     16.46 o 
  22   0   5      302.84      311.17     17.72 o 
   0   1   5     1934.13     1926.41     31.65 o 
   1   1   5      233.55      241.37      4.45 o 
   2   1   5      374.48      433.87      5.68 o 
   3   1   5     1306.52     1449.24     14.26 o 
   4   1   5      854.99      933.08     11.22 o 
   5   1   5     3126.10     3163.48     33.63 o 
   6   1   5      204.64      215.13      4.01 o 
   7   1   5     1095.63     1027.56     13.02 o 
   8   1   5      171.31      149.99      3.14 o 
   9   1   5      140.19      121.55      3.47 o 
  10   1   5      504.05      516.06     11.87 o 
  11   1   5      689.29      658.02     14.32 o 
  12   1   5      261.18      264.58      5.38 o 
  13   1   5     3325.09     3239.22     39.21 o 
  14   1   5       94.22       92.50      3.77 o 
  15   1   5      126.58      128.10      3.73 o 
  16   1   5      217.96      199.79      4.56 o 
  17   1   5      212.99      196.64      4.60 o 
  18   1   5      285.18      283.91      8.43 o 
  19   1   5      100.63      104.87      5.39 o 
  20   1   5       26.83       18.13      5.76 o 
  21   1   5      294.50      276.94     11.80 o 
  22   1   5        6.68        8.65      5.65 o 
  23   1   5      553.71      566.55     17.81 o 
   1   2   5     1817.92     1799.05     19.46 o 
   2   2   5       66.02       61.66      2.20 o 
   3   2   5      144.48      138.60      3.06 o 
   4   2   5      868.76      856.62     10.24 o 
   5   2   5     1021.69     1126.88     13.00 o 
   6   2   5      690.02      737.39      9.19 o 
   7   2   5      411.67      360.44      5.50 o 
   8   2   5      268.66      256.97      4.97 o 
   9   2   5       29.62       29.81      2.09 o 
  10   2   5      422.63      407.51      8.46 o 
  11   2   5      922.95      839.58     13.53 o 
  12   2   5      504.28      475.51     11.63 o 
  13   2   5       27.66       31.19      3.80 o 
  14   2   5       10.01       11.80      3.35 o 
  15   2   5      348.72      347.81     10.04 o 
  16   2   5       49.39       45.44      4.05 o 
  17   2   5      846.54      845.01     15.82 o 
  18   2   5       29.54       33.60      4.09 o 
  19   2   5      117.99      127.53      6.03 o 
  20   2   5        1.26       -3.32      5.68 o 
  21   2   5      105.21      126.44     14.89 o 
  22   2   5      153.66      161.84     10.23 o 
   0   3   5     5868.81     5659.57     90.34 o 
   1   3   5      871.09      829.21     12.95 o 
   2   3   5       55.09       46.78      2.64 o 
   3   3   5       67.54       68.80      2.53 o 
   4   3   5      162.09      157.63      3.28 o 
   5   3   5      119.91      124.22      3.78 o 
   6   3   5      312.43      309.34      5.41 o 
   7   3   5      948.00      943.45     10.62 o 
   8   3   5      912.61      873.36     13.43 o 
   9   3   5      232.18      195.53      4.44 o 
  10   3   5      591.51      565.30      9.24 o 
  11   3   5      443.88      401.25      7.44 o 
  12   3   5      183.45      172.05      4.84 o 
  13   3   5        5.80        6.00      2.60 o 
  14   3   5        2.98        0.67      3.50 o 
  15   3   5       81.26       97.61      9.69 o 
  16   3   5      486.31      498.73     13.37 o 
  17   3   5       93.44      110.73      6.82 o 
  18   3   5      384.16      391.58     12.00 o 
  19   3   5       48.56       62.91      5.89 o 
   1   4   5      242.71      242.21      5.76 o 
   2   4   5      751.05      720.24     11.18 o 
   3   4   5      264.14      271.71      6.48 o 
   4   4   5       16.10       14.81      2.42 o 
   5   4   5      106.36      102.14      4.13 o 
   6   4   5       72.18       76.96      4.35 o 
   7   4   5      274.63      266.74      6.19 o 
   8   4   5       24.66       26.25      2.47 o 
   9   4   5       35.42       37.29      4.87 o 
  10   4   5      329.92      316.31      7.93 o 
  11   4   5      268.25      270.86      7.37 o 
  12   4   5      325.93      315.64      9.61 o 
  13   4   5        2.30       -0.06      2.96 o 
  14   4   5       37.33       36.90      6.32 o 
  15   4   5       57.69       64.09     11.59 o 
  16   4   5      109.71      122.36      7.01 o 
   0   5   5      425.91      441.01     15.63 o 
   1   5   5      128.18      133.86      5.12 o 
   2   5   5      297.52      298.88      7.07 o 
   3   5   5       48.54       54.20      3.99 o 
   4   5   5       69.07       66.50      3.52 o 
   5   5   5      223.13      247.83      6.64 o 
   6   5   5      369.29      383.59      8.66 o 
   7   5   5       49.80       45.21      4.32 o 
   8   5   5      109.74      104.53      5.45 o 
   9   5   5      118.38      128.26      7.33 o 
   0   0   6      384.16      415.60     15.70 o 
   2   0   6     5148.37     5512.86    109.68 o 
   4   0   6     1182.98     1114.12     24.06 o 
   6   0   6      945.00      958.65     14.60 o 
   8   0   6     2579.14     2765.02     41.42 o 
  10   0   6     2954.99     2996.97     51.44 o 
  12   0   6      725.12      721.15     15.56 o 
  14   0   6      799.31      797.70     17.38 o 
  16   0   6      552.71      525.51     16.76 o 
  18   0   6      118.70      126.02      6.67 o 
  20   0   6      149.78      156.08     13.18 o 
  22   0   6      328.97      350.92     19.36 o 
   1   1   6     2598.32     2717.47     27.92 o 
   2   1   6       81.45       67.82      1.98 o 
   3   1   6      765.78      720.97      7.83 o 
   4   1   6      114.94      107.27      2.48 o 
   5   1   6      261.06      294.84      4.33 o 
   6   1   6      586.09      584.08     11.41 o 
   7   1   6      685.19      647.46      9.02 o 
   8   1   6      396.35      411.69      6.43 o 
   9   1   6        5.38        5.49      1.34 o 
  10   1   6      260.51      271.98      5.82 o 
  11   1   6      459.43      471.12      9.68 o 
  12   1   6      427.44      418.94      9.16 o 
  13   1   6      910.23      873.43     15.38 o 
  14   1   6      166.61      162.75      5.85 o 
  15   1   6      342.43      345.21      7.19 o 
  16   1   6      113.28      126.00      4.70 o 
  17   1   6      716.04      740.03     12.57 o 
  18   1   6        1.27        0.86      2.51 o 
  19   1   6      652.64      658.32     20.36 o 
  20   1   6      210.43      212.51      7.35 o 
  21   1   6     1187.70     1232.27     29.22 o 
  22   1   6       12.42       12.17      6.13 o 
   0   2   6      644.93      634.83     12.86 o 
   1   2   6      111.71      108.37      4.00 o 
   2   2   6      240.23      225.77      4.02 o 
   3   2   6      714.83      688.19      8.68 o 
   4   2   6      117.63      126.82      3.13 o 
   5   2   6     1367.64     1343.01     15.28 o 
   6   2   6       74.55       75.03      2.68 o 
   7   2   6      360.18      351.37      5.51 o 
   8   2   6       42.36       42.83      2.13 o 
   9   2   6      486.98      454.29     11.71 o 
  10   2   6       95.96       91.42      4.24 o 
  11   2   6      414.73      368.45      9.88 o 
  12   2   6      248.71      223.92      9.89 o 
  13   2   6       83.61       97.46      6.63 o 
  14   2   6      157.88      135.94      6.39 o 
  15   2   6      343.21      304.97      9.51 o 
  16   2   6      345.77      323.38      9.97 o 
  17   2   6      153.95      149.62     19.60 o 
  18   2   6      119.46      125.20      6.84 o 
  19   2   6      473.96      476.52     13.51 o 
  20   2   6      146.54      162.83      6.93 o 
  21   2   6      145.12      154.41     10.09 o 
   1   3   6      867.54      817.91     11.67 o 
   2   3   6      263.74      260.04      5.54 o 
   3   3   6      524.08      510.66      8.32 o 
   4   3   6      337.49      318.19      6.21 o 
   5   3   6       45.93       49.70      2.78 o 
   6   3   6     1540.30     1517.39     19.40 o 
   7   3   6      539.13      518.64      8.55 o 
   8   3   6     1624.09     1536.76     17.92 o 
   9   3   6       33.67       42.02      2.89 o 
  10   3   6        8.64       13.60      3.11 o 
  11   3   6       57.13       55.14      4.04 o 
  12   3   6      726.55      653.01     12.51 o 
  13   3   6       35.84       28.49      3.39 o 
  14   3   6      154.79      143.53      5.74 o 
  15   3   6       89.53       89.33     11.93 o 
  16   3   6      288.72      270.34      9.59 o 
  17   3   6       59.50       82.19      6.69 o 
  18   3   6       46.01       55.50      5.68 o 
  19   3   6      129.82      133.93      7.74 o 
   0   4   6       75.13       80.39      8.17 o 
   1   4   6       97.99      100.83      4.08 o 
   2   4   6       27.45       30.28      2.72 o 
   3   4   6      185.58      177.97      5.91 o 
   4   4   6      272.98      276.27      6.36 o 
   5   4   6      188.36      189.04      5.30 o 
   6   4   6      183.99      169.72      5.13 o 
   7   4   6      246.96      255.15      6.18 o 
   8   4   6      372.69      362.70      7.41 o 
   9   4   6       28.93       27.32      2.91 o 
  10   4   6      308.46      286.69      7.67 o 
  11   4   6      318.41      307.97      8.53 o 
  12   4   6        5.04        3.79      3.32 o 
  13   4   6      136.72      135.05      7.12 o 
  14   4   6       30.51       31.22      4.51 o 
  15   4   6      116.44      125.02      7.16 o 
   1   5   6       32.74       30.60      3.19 o 
   2   5   6        0.36       -2.17      2.43 o 
   3   5   6      134.25      133.89      6.07 o 
   4   5   6       41.67       51.35      3.70 o 
   5   5   6      104.01      104.93      4.97 o 
   6   5   6      642.77      626.81     10.00 o 
   7   5   6      356.86      367.58      8.19 o 
   2   0   7     4793.36     4948.95     89.76 o 
   4   0   7      573.83      573.33      9.25 o 
   6   0   7       24.74       28.63      1.93 o 
   8   0   7     2845.63     2902.27     42.98 o 
  10   0   7     3667.07     3436.72     58.88 o 
  12   0   7     1590.64     1625.16     36.62 o 
  14   0   7      164.10      175.70      7.25 o 
  16   0   7      359.27      382.08     12.98 o 
  18   0   7       43.94       45.69      4.95 o 
  20   0   7      431.10      453.29     30.45 o 
  22   0   7       57.81       87.17     12.13 o 
   0   1   7      749.56      827.97     12.56 o 
   1   1   7     1386.91     1444.71     17.39 o 
   2   1   7      278.47      296.20      5.47 o 
   3   1   7      489.34      468.03      6.20 o 
   4   1   7      376.20      364.51      4.80 o 
   5   1   7       37.55       39.90      1.81 o 
   6   1   7        9.93       14.53      1.34 o 
   7   1   7      811.89      801.42      9.62 o 
   8   1   7      151.26      135.05      3.52 o 
   9   1   7      881.59      865.21     14.30 o 
  10   1   7      749.87      738.06     12.76 o 
  11   1   7     1070.75     1112.70     15.83 o 
  12   1   7       37.90       43.58      3.81 o 
  13   1   7      260.94      271.42      7.47 o 
  14   1   7      561.72      553.26      9.72 o 
  15   1   7      487.35      486.62      9.36 o 
  16   1   7        9.91        9.29      2.73 o 
  17   1   7      110.50      112.70      4.74 o 
  18   1   7       14.04       14.48      2.97 o 
  19   1   7      214.93      215.94      6.19 o 
  20   1   7      138.38      148.84      5.44 o 
  21   1   7       26.06       17.61      6.30 o 
   1   2   7      591.07      561.73      8.49 o 
   2   2   7      974.80      934.68     12.58 o 
   3   2   7     2427.00     2294.13     27.31 o 
   4   2   7      399.16      371.34      5.73 o 
   5   2   7      288.82      282.11      4.87 o 
   6   2   7      103.67       96.31      3.03 o 
   7   2   7      278.58      275.37      7.42 o 
   8   2   7      781.18      743.23      9.67 o 
   9   2   7        9.80       12.59      2.43 o 
  10   2   7      695.52      674.86     15.04 o 
  11   2   7      353.27      319.57      8.49 o 
  12   2   7      343.49      303.79      9.18 o 
  13   2   7      129.83      144.17      6.54 o 
  14   2   7        9.59       15.97      3.75 o 
  15   2   7     1117.86     1000.55     21.08 o 
  16   2   7      113.70      114.53      6.39 o 
  17   2   7       20.04       17.52      4.06 o 
  18   2   7       15.19       14.10      4.72 o 
  19   2   7       38.30       43.14      6.35 o 
  20   2   7       34.71       36.31      6.09 o 
   0   3   7      750.14      730.38     15.41 o 
   1   3   7      393.41      357.95      6.76 o 
   2   3   7      822.50      793.13     11.61 o 
   3   3   7      335.38      345.99      6.67 o 
   4   3   7      912.64      854.06     12.29 o 
   5   3   7      151.01      138.38      4.27 o 
   6   3   7      111.84      115.18      7.20 o 
   7   3   7       16.07       19.66      2.82 o 
   8   3   7      105.27      105.11      3.89 o 
   9   3   7      397.56      374.76     13.96 o 
  10   3   7      171.19      158.39      7.58 o 
  11   3   7       10.08       11.30      2.63 o 
  12   3   7       15.68       18.40      3.14 o 
  13   3   7      471.77      425.61      9.77 o 
  14   3   7      548.06      534.54     11.39 o 
  15   3   7       31.02       24.49      3.54 o 
  16   3   7       93.75      104.42      7.61 o 
  17   3   7       57.04       62.46     13.28 o 
  18   3   7       13.11       13.14      4.53 o 
   1   4   7      103.86      103.82      4.86 o 
   2   4   7      102.76      104.47      4.75 o 
   3   4   7      761.87      762.27     11.98 o 
   4   4   7       25.14       27.49      4.19 o 
   5   4   7      328.63      320.36      7.04 o 
   6   4   7      286.29      279.55      6.58 o 
   7   4   7       39.36       39.71      3.15 o 
   8   4   7       66.39       60.36      4.18 o 
   9   4   7       90.78       90.08      4.82 o 
  10   4   7      121.54      109.46      4.62 o 
  11   4   7       95.90       82.15      5.71 o 
  12   4   7      322.11      335.49     22.72 o 
  13   4   7      156.84      149.24      7.63 o 
   0   5   7      159.76      170.94     15.47 o 
   1   5   7      140.95      150.41      6.87 o 
   2   5   7      230.44      229.36      8.13 o 
   3   5   7       68.08       72.73      4.22 o 
   4   5   7      186.43      188.97      6.07 o 
   0   0   8      394.91      462.73     10.87 o 
   2   0   8     1147.46     1160.69     20.86 o 
   4   0   8     1857.32     1850.17     25.33 o 
   6   0   8       13.06       15.66      1.98 o 
   8   0   8        6.50        4.92      1.62 o 
  10   0   8     1729.66     1711.30     25.46 o 
  12   0   8       89.75       93.46      6.13 o 
  14   0   8     1392.94     1395.44     27.40 o 
  16   0   8      165.82      169.93      7.66 o 
  18   0   8      456.86      503.14     13.60 o 
  20   0   8      752.49      856.43     32.85 o 
   1   1   8     1353.19     1419.70     14.36 o 
   2   1   8       19.47       17.70      1.55 o 
   3   1   8     1144.55     1108.28     12.70 o 
   4   1   8       58.67       59.80      2.97 o 
   5   1   8      162.26      173.68      3.29 o 
   6   1   8      544.27      530.48      7.09 o 
   7   1   8      537.37      510.89      6.93 o 
   8   1   8      383.24      386.40      6.59 o 
   9   1   8      235.20      240.14      6.38 o 
  10   1   8      136.18      142.18      5.16 o 
  11   1   8      364.42      394.91      8.59 o 
  12   1   8      284.88      303.38     13.39 o 
  13   1   8      504.76      499.83     10.31 o 
  14   1   8      128.12      123.37      4.84 o 
  15   1   8      211.86      212.69      6.06 o 
  16   1   8      102.76      121.31      4.90 o 
  17   1   8      139.92      132.65      5.13 o 
  18   1   8        8.54        7.56      2.98 o 
  19   1   8      223.81      233.92      8.36 o 
  20   1   8       61.89       70.35      4.65 o 
  21   1   8      151.64      161.58      7.25 o 
   0   2   8      263.65      232.67      7.94 o 
   1   2   8      534.88      516.32      8.20 o 
   2   2   8      617.40      598.82      9.12 o 
   3   2   8      104.99       99.27      3.55 o 
   4   2   8     1244.22     1213.59     15.87 o 
   5   2   8      262.12      256.83      5.36 o 
   6   2   8       59.24       51.34      2.77 o 
   7   2   8      321.89      284.01      5.14 o 
   8   2   8        7.28        1.34      1.94 o 
   9   2   8      714.92      706.37     15.99 o 
  10   2   8       12.68       10.71      2.24 o 
  11   2   8      140.15      146.62      5.44 o 
  12   2   8       88.54       85.86      4.47 o 
  13   2   8       83.69       99.56      5.97 o 
  14   2   8      417.95      388.23     11.19 o 
  15   2   8      459.86      446.04     12.34 o 
  16   2   8      190.98      176.93      7.84 o 
  17   2   8      102.14      108.30      6.70 o 
  18   2   8      102.09      109.31      6.96 o 
  19   2   8      238.37      244.96     14.07 o 
   1   3   8       16.95       14.77      2.22 o 
   2   3   8      603.72      592.40      9.56 o 
   3   3   8       54.97       59.11      3.51 o 
   4   3   8       64.78       58.85      3.07 o 
   5   3   8        5.70        1.84      1.90 o 
   6   3   8      143.62      148.24      4.49 o 
   7   3   8       55.57       60.93      4.05 o 
   8   3   8      267.26      252.66      7.03 o 
   9   3   8       10.13       11.33      2.77 o 
  10   3   8      637.56      564.99     23.71 o 
  11   3   8       41.81       36.97      3.56 o 
  12   3   8      388.28      362.03     10.23 o 
  13   3   8       62.32       61.54      5.12 o 
  14   3   8      155.60      163.22     10.06 o 
  15   3   8      140.30      143.45      7.31 o 
  16   3   8      317.12      330.41     10.81 o 
  17   3   8       73.64       82.87      6.11 o 
   0   4   8      613.22      560.00     13.94 o 
   1   4   8      225.80      226.85      5.93 o 
   2   4   8        1.51        0.45      2.21 o 
   3   4   8      112.12      114.38      4.93 o 
   4   4   8       67.42       66.09      3.68 o 
   5   4   8       57.53       57.34      3.53 o 
   6   4   8      108.83      104.87      5.50 o 
   7   4   8      311.65      310.91      8.46 o 
   8   4   8      315.49      307.74      8.47 o 
   9   4   8     1262.60     1181.32     28.97 o 
  10   4   8      386.43      385.82      9.75 o 
  11   4   8      186.64      161.24      8.86 o 
  12   4   8       47.35       44.59      4.99 o 
   2   0   9      528.85      516.81     12.94 o 
   4   0   9      429.36      426.03      7.98 o 
   6   0   9     1535.05     1511.58     21.41 o 
   8   0   9     1291.00     1298.23     23.71 o 
  10   0   9      205.67      203.81      7.57 o 
  12   0   9     1343.00     1324.98     28.11 o 
  14   0   9      189.53      178.71      7.89 o 
  16   0   9      369.66      385.82     11.64 o 
  18   0   9       28.51       21.46      7.79 o 
  20   0   9      256.00      313.22     17.97 o 
   0   1   9      576.24      592.23     10.14 o 
   1   1   9      701.97      722.69      8.35 o 
   2   1   9      118.91      129.03      2.98 o 
   3   1   9      398.87      396.42      5.95 o 
   4   1   9      648.55      633.93      8.30 o 
   5   1   9     3142.85     3041.72     39.21 o 
   6   1   9      286.78      285.34      5.84 o 
   7   1   9     1045.23     1004.44     13.64 o 
   8   1   9      796.90      785.22     17.04 o 
   9   1   9     1348.14     1345.35     21.08 o 
  10   1   9      420.41      429.89      9.25 o 
  11   1   9      444.98      451.53      9.61 o 
  12   1   9      136.11      138.83      4.79 o 
  13   1   9      444.56      450.22      9.92 o 
  14   1   9      134.45      145.86      5.89 o 
  15   1   9       71.15       72.78      4.61 o 
  16   1   9       73.13       78.52      4.82 o 
  17   1   9       50.99       53.35      4.95 o 
  18   1   9      199.81      203.66      6.41 o 
  19   1   9       14.61        8.33      4.20 o 
   1   2   9      904.11      894.39     12.58 o 
   2   2   9       46.64       47.18      3.31 o 
   3   2   9      695.31      663.16     10.03 o 
   4   2   9       49.66       60.16      2.91 o 
   5   2   9      444.43      430.09      7.50 o 
   6   2   9      575.05      525.09     10.94 o 
   7   2   9      575.74      514.25     10.41 o 
   8   2   9      120.40      120.04      4.95 o 
   9   2   9       74.84       74.73      3.99 o 
  10   2   9       92.03       87.14      4.48 o 
  11   2   9      269.18      265.46      6.35 o 
  12   2   9      135.93      130.32      5.42 o 
  13   2   9      270.18      249.26      8.89 o 
  14   2   9      343.60      336.52     10.53 o 
  15   2   9        6.45        6.84      4.31 o 
  16   2   9        4.96        3.80      3.88 o 
  17   2   9      475.05      498.22     25.01 o 
  18   2   9       44.16       38.54      4.44 o 
   0   3   9      717.86      687.78     15.30 o 
   1   3   9       18.32       15.12      2.28 o 
   2   3   9      264.94      265.53      6.12 o 
   3   3   9       94.43       91.95      3.80 o 
   4   3   9      233.80      222.60      5.49 o 
   5   3   9       34.84       34.24      2.75 o 
   6   3   9      239.16      227.55      6.46 o 
   7   3   9       92.64       93.54      4.64 o 
   8   3   9      397.90      382.07      9.04 o 
   9   3   9      326.36      304.27     10.47 o 
  10   3   9      271.55      250.13     10.86 o 
  11   3   9      112.52      101.87      5.02 o 
  12   3   9      316.04      297.45      8.26 o 
  13   3   9       15.14       21.22      4.16 o 
  14   3   9       84.27       82.10      9.77 o 
  15   3   9       36.70       45.28      5.17 o 
   1   4   9      599.68      565.37     10.07 o 
   2   4   9       93.39       92.42      4.18 o 
   3   4   9       60.42       64.85      4.70 o 
   4   4   9       73.12       71.70      3.86 o 
   5   4   9       53.15       52.12      5.20 o 
   6   4   9      119.38      129.88      5.90 o 
   7   4   9      230.36      232.64      7.51 o 
   8   4   9      108.95      120.53      5.73 o 
   9   4   9        2.73        2.77      3.00 o 
  10   4   9       36.05       37.55      3.98 o 
   0   0  10     1920.19     1868.58     32.37 o 
   2   0  10      360.04      360.65      6.53 o 
   4   0  10      208.08      207.92      5.09 o 
   6   0  10      852.81      855.16     13.55 o 
   8   0  10      250.55      259.63      9.65 o 
  10   0  10      413.56      433.60     10.87 o 
  12   0  10      128.51      126.37      9.14 o 
  14   0  10       93.02      105.71      6.83 o 
  16   0  10      777.12      815.59     19.19 o 
  18   0  10      248.03      236.41      9.79 o 
   1   1  10      792.83      790.67      9.19 o 
   2   1  10      128.48      121.17      3.07 o 
   3   1  10      104.87      100.81      3.20 o 
   4   1  10      454.63      421.18      7.29 o 
   5   1  10     1104.27     1069.71     14.45 o 
   6   1  10       46.16       40.32      2.54 o 
   7   1  10      114.60      116.75      4.78 o 
   8   1  10      216.50      228.66      6.48 o 
   9   1  10      247.76      247.00      6.85 o 
  10   1  10        1.71        1.28      2.29 o 
  11   1  10      322.39      332.07      7.18 o 
  12   1  10      352.87      365.78      7.66 o 
  13   1  10       42.35       54.25      4.31 o 
  14   1  10        2.30       -2.72      2.86 o 
  15   1  10        4.38        5.85      3.27 o 
  16   1  10       42.43       47.98      4.38 o 
  17   1  10     1122.61     1140.43     23.37 o 
  18   1  10       81.30      103.66      5.61 o 
   0   2  10      354.34      338.92      9.40 o 
   1   2  10      155.48      154.67      4.47 o 
   2   2  10      476.60      447.62      7.87 o 
   3   2  10      120.57      117.39      3.99 o 
   4   2  10       25.17       25.71      2.41 o 
   5   2  10      318.67      332.79      6.61 o 
   6   2  10      373.95      387.84      7.25 o 
   7   2  10      468.76      428.65      9.38 o 
   8   2  10      160.82      149.89      5.59 o 
   9   2  10       73.62       71.16      4.77 o 
  10   2  10       73.09       71.79      4.23 o 
  11   2  10      453.72      434.83     11.73 o 
  12   2  10       71.10       69.86      4.95 o 
  13   2  10      485.96      495.66     10.84 o 
  14   2  10       66.34       66.13      7.22 o 
  15   2  10       12.49        9.16      4.11 o 
  16   2  10      332.91      333.12     11.22 o 
   1   3  10       83.11       79.13      3.62 o 
   2   3  10      121.68      126.44      4.46 o 
   3   3  10      224.48      215.27      7.20 o 
   4   3  10      375.09      362.62      7.34 o 
   5   3  10       43.18       45.62      3.47 o 
   6   3  10      463.17      436.23      9.92 o 
   7   3  10       23.45       20.61      3.25 o 
   8   3  10        5.35        5.03      3.11 o 
   9   3  10       46.57       46.57      3.97 o 
  10   3  10      213.01      195.21     17.05 o 
  11   3  10       21.70       21.42      3.43 o 
  12   3  10      553.03      544.72     16.13 o 
  13   3  10       36.16       44.97      4.98 o 
   0   4  10      226.47      208.03      8.49 o 
   1   4  10      106.82      105.58      4.55 o 
   2   4  10       18.82       16.77      2.82 o 
   3   4  10      144.25      155.24      5.37 o 
   4   4  10      271.70      290.35      7.44 o 
   5   4  10      284.27      296.72      8.56 o 
   6   4  10       71.79       76.66      6.10 o 
   7   4  10      135.38      149.92      6.43 o 
   2   0  11     1050.85     1020.19     15.16 o 
   4   0  11      411.23      410.20      7.29 o 
   6   0  11     1627.61     1669.03     21.04 o 
   8   0  11     2806.53     2869.25     48.64 o 
  10   0  11      399.15      412.87     15.78 o 
  12   0  11      632.87      658.23     21.53 o 
  14   0  11      253.10      280.55     13.18 o 
  16   0  11      296.84      329.89     14.62 o 
   0   1  11      260.17      279.09      6.68 o 
   1   1  11      172.09      182.62      4.23 o 
   2   1  11       22.70       25.69      2.09 o 
   3   1  11      332.58      319.49      5.68 o 
   4   1  11      421.38      398.83      8.30 o 
   5   1  11      202.58      175.45      4.71 o 
   6   1  11      416.46      402.96      8.91 o 
   7   1  11      252.32      242.01      7.79 o 
   8   1  11      180.39      186.86      5.40 o 
   9   1  11      587.68      579.34     10.00 o 
  10   1  11       29.51       33.86      5.09 o 
  11   1  11      498.28      507.56      9.42 o 
  12   1  11       16.99       20.21      3.05 o 
  13   1  11       67.23       66.99      4.84 o 
  14   1  11      205.44      221.33      7.39 o 
  15   1  11      184.40      198.55      7.21 o 
  16   1  11       66.22       80.86      5.30 o 
   1   2  11      345.35      333.25      6.81 o 
   2   2  11      130.64      125.74      4.32 o 
   3   2  11      544.06      514.25      8.85 o 
   4   2  11       15.05       16.27      2.39 o 
   5   2  11      760.06      723.82     11.25 o 
   6   2  11      989.18      913.98     16.03 o 
   7   2  11      894.67      847.16     22.50 o 
   8   2  11      219.56      206.18      6.66 o 
   9   2  11        9.20        8.45      2.72 o 
  10   2  11      173.25      166.91      8.06 o 
  11   2  11      276.46      273.03      7.80 o 
  12   2  11      161.65      158.98      6.21 o 
  13   2  11      134.85      139.93      5.99 o 
  14   2  11       73.44       72.27      5.80 o 
  15   2  11       40.25       41.20      5.04 o 
   0   3  11      137.67      126.17      6.48 o 
   1   3  11       82.21       87.82      3.92 o 
   2   3  11      496.28      495.87      9.11 o 
   3   3  11      127.01      117.63      4.50 o 
   4   3  11      297.75      281.13      6.62 o 
   5   3  11      272.88      261.13      7.65 o 
   6   3  11      204.87      199.52      7.61 o 
   7   3  11       15.63       13.98      3.12 o 
   8   3  11       99.88      106.61      5.40 o 
   9   3  11      285.17      287.07      8.33 o 
  10   3  11       57.36       62.34      4.53 o 
  11   3  11       34.64       38.42      4.01 o 
   0   0  12       49.88       46.95      4.81 o 
   2   0  12     1115.88     1089.79     15.04 o 
   4   0  12      588.19      607.53     10.76 o 
   6   0  12      304.21      299.11      8.43 o 
   8   0  12      894.77      900.75     19.30 o 
  10   0  12        2.94        6.82      4.99 o 
  12   0  12       57.80       52.62      7.37 o 
  14   0  12      834.85      888.15     27.35 o 
   1   1  12       78.40       80.11      3.58 o 
   2   1  12      172.72      179.87      4.96 o 
   3   1  12      363.53      372.23      5.93 o 
   4   1  12       15.67       13.85      1.80 o 
   5   1  12      496.41      468.22      7.56 o 
   6   1  12       29.38       25.88      2.86 o 
   7   1  12       76.19       82.20      3.96 o 
   8   1  12      285.52      276.67      6.68 o 
   9   1  12       26.56       26.65      2.98 o 
  10   1  12       11.00       12.36      4.77 o 
  11   1  12      214.18      215.79      6.09 o 
  12   1  12        1.21        0.62      4.38 o 
  13   1  12      476.18      507.71     13.62 o 
  14   1  12       41.59       46.29      5.27 o 
  15   1  12      492.14      514.27     13.69 o 
   0   2  12       81.41       82.17      5.28 o 
   1   2  12      246.57      245.87      6.00 o 
   2   2  12      281.49      280.81      8.04 o 
   3   2  12       55.10       50.24      4.20 o 
   4   2  12      206.18      207.61      5.51 o 
   5   2  12      113.46      113.51      5.80 o 
   6   2  12       22.81       27.64      3.30 o 
   7   2  12      141.49      139.54      8.13 o 
   8   2  12       35.02       28.77      3.57 o 
   9   2  12      524.84      506.68     11.19 o 
  10   2  12       25.83       28.00      3.59 o 
  11   2  12       75.99       74.52      9.51 o 
  12   2  12      135.68      136.16      6.07 o 
   1   3  12      237.05      239.30      6.26 o 
   2   3  12      703.55      667.63     11.33 o 
   3   3  12      130.35      127.20      4.83 o 
   4   3  12       18.98       24.49      3.47 o 
   5   3  12      144.81      143.40      6.07 o 
   6   3  12      115.02      114.16      5.57 o 
   7   3  12       34.16       38.82      4.07 o 
   8   3  12      466.88      488.96     19.46 o 
   2   0  13      883.53      869.48     12.91 o 
   4   0  13      207.03      209.00      6.31 o 
   6   0  13      316.90      343.98     10.50 o 
   8   0  13       41.47       44.11      8.94 o 
  10   0  13      692.34      696.23     23.27 o 
  12   0  13      457.51      498.79     19.11 o 
   0   1  13      266.99      263.75      7.55 o 
   1   1  13      268.89      269.46      5.21 o 
   2   1  13      127.17      125.08      3.80 o 
   3   1  13      103.60      105.94      3.52 o 
   4   1  13      203.83      195.00      5.58 o 
   5   1  13      234.22      227.73      6.15 o 
   6   1  13       84.90       85.40      4.13 o 
   7   1  13      126.80      133.92      4.43 o 
   8   1  13      203.36      206.76      8.97 o 
   9   1  13     1497.89     1521.64     34.36 o 
  10   1  13      158.70      171.57      5.77 o 
  11   1  13      427.59      430.03      8.90 o 
  12   1  13       22.90       21.68      3.72 o 
   1   2  13      119.53      134.11      4.80 o 
   2   2  13       72.07       83.36      3.89 o 
   3   2  13      441.40      435.38      8.44 o 
   4   2  13       50.06       47.24      4.06 o 
   5   2  13      110.44      104.19      5.18 o 
   6   2  13      143.62      134.54      5.87 o 
   7   2  13      336.68      328.93      8.86 o 
   8   2  13       42.08       37.16      3.93 o 
   9   2  13       12.47       20.13      3.42 o 
   0   3  13        6.77        6.95      3.48 o 
   1   3  13       19.09       23.30      2.94 o 
   0   0  14      218.35      237.19     10.36 o 
   2   0  14      377.44      354.67      8.48 o 
   4   0  14       84.79       91.66      5.91 o 
   6   0  14      198.26      201.26     10.17 o 
   8   0  14       29.98       33.28      4.68 o 
  10   0  14      596.31      625.97     22.30 o 
   1   1  14      638.90      636.59      8.86 o 
   2   1  14       29.07       29.18      2.54 o 
   3   1  14       35.96       39.69      3.60 o 
   4   1  14       79.29       85.92      4.25 o 
   5   1  14      117.61      115.62      4.84 o 
   6   1  14       42.49       44.68      3.58 o 
   7   1  14      162.24      174.34      5.80 o 
   8   1  14       26.29       27.17      3.27 o 
   9   1  14      129.69      119.88     10.24 o 
   0   2  14      237.73      254.47      9.31 o 
   1   2  14      123.82      131.01      4.97 o 
   2   2  14      263.10      287.65      6.96 o 
   3   2  14       88.70       89.91      5.99 o 
   4   2  14       44.16       51.64      4.85 o 
   5   2  14      237.61      236.18      7.64 o 
   2   0  15      105.40      131.73     13.18 o 
   4   0  15      236.95      248.39      9.36 o 
   0   1  15      356.61      372.82      9.32 o 
   1   1  15      208.87      220.11      5.12 o 
   2   1  15       48.76       50.62      3.40 o 
                                                 
